# Supplementary material for: (E)-1-([1,1′-Biphen­yl]-4-yl)-2-(1,3,3-tri­methylindolin-2-yl­idene)ethanone
Source: Acta Crystallogr Sect E Struct Rep Online. 2011 Nov 9;67(Pt 12):o3223. doi: 10.1107/S1600536811045168 (PMC3238885; doi:10.1107/S1600536811045168)
Supplement: Supplementary file 1 [file e-67-o3223-sup1.cif]

##############################################################################
#                                                                            #
# This CIF contains the data in a paper accepted for publication in          #
# Acta Crystallographica Section E. It conforms to the requirements of       #
# Notes for Authors for Acta Crystallographica Section E, and has been       #
# peer reviewed under the auspices of the IUCr Commission on Journals.       #
#                                                                            #
# Full details of the Crystallographic Information File format               #
# are given in the paper "The Crystallographic Information File (CIF):       #
# a New Standard Archive File for Crystallography" by S. R. Hall, F. H.      #
# Allen and I. D. Brown [Acta Cryst. (1991), A47, 655-685].                  #
#                                                                            #
# The current version of the core CIF dictionary is obtainable from          #
# ftp://ftp.iucr.org/pub/cif_core.dic.                                       #
#                                                                            #
# Software is freely available for graphical display of the structure(s)     #
# in this CIF. For information consult the CIF software page                 #
# http://www.iucr.org/resources/cif/software.                                #
#                                                                            #
# This file may be used for bona fide research purposes within the           #
# scientific community so long as proper attribution is given to the journal # 
# article from which it was obtained.                                        #
#                                                                            #
##############################################################################
data_I
_audit_creation_method     SHELXL-97
_chemical_name_systematic
;
(<i>E</i>)-1-([1,1'-Biphenyl]-4-yl)-2-(1,3,3-trimethylindolin-2-ylidene)ethanone
;
_chemical_name_common     ?
_chemical_formula_moiety     'C25 H23 N O'
_chemical_formula_sum     'C25 H23 N O'
_chemical_formula_iupac     'C25 H23 N O'
_chemical_formula_weight     353.44
_chemical_melting_point     ?
_symmetry_cell_setting     monoclinic
_symmetry_space_group_name_H-M     'P 21/c'
_symmetry_space_group_name_Hall     '-P 2ybc'
loop_
    _symmetry_equiv_pos_as_xyz
    'x, y, z'
    '-x, y+1/2, -z+1/2'
    '-x, -y, -z'
    'x, -y-1/2, z-1/2'
_cell_length_a     12.3274(13)
_cell_length_b     15.7586(16)
_cell_length_c     10.3848(11)
_cell_angle_alpha     90.00
_cell_angle_beta     104.719(2)
_cell_angle_gamma     90.00
_cell_volume     1951.2(4)
_cell_formula_units_Z     4
_cell_measurement_reflns_used     7167
_cell_measurement_theta_min     2.14
_cell_measurement_theta_max     25.34
_cell_measurement_temperature     298(2)
_exptl_crystal_description     Prism
_exptl_crystal_colour     Yellow
_exptl_crystal_size_max     0.36
_exptl_crystal_size_mid     0.28
_exptl_crystal_size_min     0.26
_exptl_crystal_density_diffrn     1.203
_exptl_crystal_density_meas     ?
_exptl_crystal_density_method     'not measured'
_exptl_crystal_F_000     752
_exptl_absorpt_coefficient_mu     0.073
_exptl_absorpt_correction_type     none
_exptl_absorpt_process_details     ?
_exptl_absorpt_correction_T_min     ?
_exptl_absorpt_correction_T_max     ?
_exptl_special_details     ?
_diffrn_ambient_temperature     298(2)
_diffrn_radiation_type     MoK\a
_diffrn_radiation_wavelength     0.71073
_diffrn_radiation_source     'fine-focus sealed tube'
_diffrn_radiation_monochromator     graphite
_diffrn_measurement_device_type
;
Bruker SMART APEX CCD area-detector
;
_diffrn_measurement_method     '\w scans'
_diffrn_detector_area_resol_mean     0.83
_diffrn_reflns_number     15883
_diffrn_reflns_av_R_equivalents     0.0330
_diffrn_reflns_av_sigmaI/netI     0.0284
_diffrn_reflns_theta_min     1.71
_diffrn_reflns_theta_max     25.38
_diffrn_reflns_theta_full     25.38
_diffrn_measured_fraction_theta_max     0.999
_diffrn_measured_fraction_theta_full     0.999
_diffrn_reflns_limit_h_min     -14
_diffrn_reflns_limit_h_max     14
_diffrn_reflns_limit_k_min     -18
_diffrn_reflns_limit_k_max     19
_diffrn_reflns_limit_l_min     -12
_diffrn_reflns_limit_l_max     12
_refine_special_details     ?
_reflns_number_total     3584
_reflns_number_gt     2585
_reflns_threshold_expression     I>2sigma(I)
_refine_ls_structure_factor_coef     Fsqd
_refine_ls_matrix_type     full
_refine_ls_R_factor_all     0.0533
_refine_ls_R_factor_gt     0.0384
_refine_ls_wR_factor_gt     0.1000
_refine_ls_wR_factor_ref     0.1060
_refine_ls_goodness_of_fit_ref     0.970
_refine_ls_restrained_S_all     0.970
_refine_ls_number_reflns     3584
_refine_ls_number_parameters     247
_refine_ls_number_restraints     0
_refine_ls_number_constraints     0
_refine_ls_hydrogen_treatment     constr
_refine_ls_weighting_scheme     calc
_refine_ls_weighting_details
                 'calc w=1/[\s^2^(Fo^2^)+(0.0650P)^2^] where P=(Fo^2^+2Fc^2^)/3'
_atom_sites_solution_hydrogens     geom
_atom_sites_solution_primary     direct
_atom_sites_solution_secondary     difmap
_refine_ls_shift/su_max     0.000
_refine_ls_shift/su_mean     0.000
_refine_diff_density_max     0.177
_refine_diff_density_min     -0.175
_refine_ls_extinction_method     none
_refine_ls_extinction_coef     ?
loop_
    _atom_type_symbol
    _atom_type_description
    _atom_type_scat_dispersion_real
    _atom_type_scat_dispersion_imag
    _atom_type_scat_source
    'C' 'C' 0.0033 0.0016
                         'International Tables Vol C Tables 4.2.6.8 and 6.1.1.4'
    'H' 'H' 0.0000 0.0000
                         'International Tables Vol C Tables 4.2.6.8 and 6.1.1.4'
    'N' 'N' 0.0061 0.0033
                         'International Tables Vol C Tables 4.2.6.8 and 6.1.1.4'
    'O' 'O' 0.0106 0.0060
                         'International Tables Vol C Tables 4.2.6.8 and 6.1.1.4'
_computing_data_collection     'SMART (Bruker, 1999)'
_computing_cell_refinement     'SAINT (Bruker, 1999)'
_computing_data_reduction     'SAINT (Bruker, 1999)'
_computing_structure_solution     'SHELXS97 (Sheldrick, 2008)'
_computing_structure_refinement     'SHELXL97 (Sheldrick, 2008)'
_computing_molecular_graphics
;
SHELXTL (Sheldrick, 2008) and DIAMOND (Brandenburg, 2002)
;
_computing_publication_material     'SHELXTL (Sheldrick, 2008)'
loop_
    _atom_site_type_symbol
    _atom_site_label
    _atom_site_fract_x
    _atom_site_fract_y
    _atom_site_fract_z
    _atom_site_U_iso_or_equiv
    _atom_site_adp_type
    _atom_site_calc_flag
    _atom_site_refinement_flags
    _atom_site_occupancy
    _atom_site_symmetry_multiplicity
    _atom_site_disorder_assembly
    _atom_site_disorder_group
    O O1 0.11145(9) 0.15214(6) 0.45956(10) 0.0720(3) Uani d . 1 1 . .
    N N1 -0.10316(9) 0.01690(6) 0.12145(10) 0.0495(3) Uani d . 1 1 . .
    C C2 -0.04032(10) 0.06729(8) 0.22033(12) 0.0443(3) Uani d . 1 1 . .
    C C3 -0.09068(10) 0.15640(7) 0.20258(12) 0.0429(3) Uani d . 1 1 . .
    C C4 -0.26386(11) 0.20310(9) 0.01194(13) 0.0520(3) Uani d . 1 1 . .
    H H4 -0.2620 0.2591 0.0405 0.062 Uiso calc R 1 1 . .
    C C5 -0.34517(11) 0.17673(10) -0.09918(14) 0.0577(4) Uani d . 1 1 . .
    H H5 -0.3978 0.2153 -0.1458 0.069 Uiso calc R 1 1 . .
    C C6 -0.34813(11) 0.09381(10) -0.14058(14) 0.0579(4) Uani d . 1 1 . .
    H H6 -0.4032 0.0770 -0.2153 0.069 Uiso calc R 1 1 . .
    C C7 -0.27119(12) 0.03476(9) -0.07375(13) 0.0555(4) Uani d . 1 1 . .
    H H7 -0.2736 -0.0214 -0.1017 0.067 Uiso calc R 1 1 . .
    C C8 -0.19038(10) 0.06262(8) 0.03644(12) 0.0447(3) Uani d . 1 1 . .
    C C9 -0.18599(10) 0.14580(8) 0.07967(12) 0.0424(3) Uani d . 1 1 . .
    C C10 0.04982(11) 0.03623(8) 0.31302(13) 0.0527(4) Uani d . 1 1 . .
    H H10 0.0659 -0.0207 0.3034 0.063 Uiso calc R 1 1 . .
    C C11 0.12365(11) 0.07890(9) 0.42363(13) 0.0523(4) Uani d . 1 1 . .
    C C12 0.22233(11) 0.02928(8) 0.50225(13) 0.0472(3) Uani d . 1 1 . .
    C C13 0.26762(11) 0.04889(9) 0.63521(13) 0.0530(4) Uani d . 1 1 . .
    H H13 0.2360 0.0924 0.6741 0.064 Uiso calc R 1 1 . .
    C C14 0.35843(11) 0.00524(9) 0.71096(13) 0.0528(4) Uani d . 1 1 . .
    H H14 0.3854 0.0185 0.8007 0.063 Uiso calc R 1 1 . .
    C C15 0.41041(10) -0.05831(8) 0.65561(12) 0.0447(3) Uani d . 1 1 . .
    C C16 0.36776(10) -0.07546(8) 0.52088(13) 0.0490(3) Uani d . 1 1 . .
    H H16 0.4028 -0.1160 0.4802 0.059 Uiso calc R 1 1 . .
    C C17 0.27469(11) -0.03366(8) 0.44639(13) 0.0504(3) Uani d . 1 1 . .
    H H17 0.2465 -0.0478 0.3572 0.060 Uiso calc R 1 1 . .
    C C18 -0.08214(14) -0.07245(9) 0.10425(17) 0.0717(5) Uani d . 1 1 . .
    H H18A -0.0069 -0.0797 0.0960 0.107 Uiso calc R 1 1 . .
    H H18B -0.1341 -0.0931 0.0253 0.107 Uiso calc R 1 1 . .
    H H18C -0.0916 -0.1036 0.1801 0.107 Uiso calc R 1 1 . .
    C C19 -0.00644(11) 0.22263(9) 0.17900(15) 0.0586(4) Uani d . 1 1 . .
    H H19A 0.0231 0.2048 0.1063 0.088 Uiso calc R 1 1 . .
    H H19B 0.0537 0.2282 0.2580 0.088 Uiso calc R 1 1 . .
    H H19C -0.0435 0.2763 0.1579 0.088 Uiso calc R 1 1 . .
    C C20 -0.13763(13) 0.18132(10) 0.32054(13) 0.0621(4) Uani d . 1 1 . .
    H H20A -0.1736 0.2357 0.3036 0.093 Uiso calc R 1 1 . .
    H H20B -0.0775 0.1843 0.4000 0.093 Uiso calc R 1 1 . .
    H H20C -0.1912 0.1396 0.3319 0.093 Uiso calc R 1 1 . .
    C C21 0.50510(10) -0.10866(8) 0.73665(13) 0.0483(3) Uani d . 1 1 . .
    C C22 0.59153(11) -0.13759(9) 0.68482(15) 0.0555(4) Uani d . 1 1 . .
    H H22 0.5925 -0.1234 0.5982 0.067 Uiso calc R 1 1 . .
    C C23 0.67627(12) -0.18739(9) 0.76088(17) 0.0687(5) Uani d . 1 1 . .
    H H23 0.7339 -0.2061 0.7251 0.082 Uiso calc R 1 1 . .
    C C24 0.67611(15) -0.20941(10) 0.88879(19) 0.0773(5) Uani d . 1 1 . .
    H H24 0.7326 -0.2437 0.9391 0.093 Uiso calc R 1 1 . .
    C C25 0.59186(15) -0.18033(11) 0.94158(17) 0.0782(5) Uani d . 1 1 . .
    H H25 0.5919 -0.1944 1.0286 0.094 Uiso calc R 1 1 . .
    C C26 0.50713(12) -0.13039(10) 0.86699(15) 0.0640(4) Uani d . 1 1 . .
    H H26 0.4507 -0.1110 0.9043 0.077 Uiso calc R 1 1 . .
loop_
    _atom_site_aniso_label
    _atom_site_aniso_U_11
    _atom_site_aniso_U_22
    _atom_site_aniso_U_33
    _atom_site_aniso_U_12
    _atom_site_aniso_U_13
    _atom_site_aniso_U_23
    O1 0.0676(7) 0.0569(7) 0.0752(7) 0.0108(5) -0.0118(6) -0.0149(5)
    N1 0.0500(6) 0.0393(6) 0.0520(6) 0.0035(5) -0.0001(5) -0.0079(5)
    C2 0.0436(7) 0.0426(7) 0.0450(7) -0.0015(6) 0.0081(6) -0.0031(6)
    C3 0.0419(7) 0.0388(7) 0.0466(7) 0.0005(5) 0.0089(6) -0.0039(6)
    C4 0.0483(8) 0.0471(8) 0.0605(9) 0.0028(6) 0.0138(7) 0.0052(6)
    C5 0.0444(8) 0.0685(10) 0.0574(9) 0.0055(7) 0.0075(7) 0.0158(8)
    C6 0.0464(8) 0.0744(11) 0.0476(8) -0.0038(7) 0.0024(6) 0.0030(7)
    C7 0.0546(8) 0.0565(8) 0.0512(8) -0.0033(7) 0.0058(7) -0.0082(7)
    C8 0.0421(7) 0.0478(8) 0.0433(7) 0.0000(6) 0.0092(6) -0.0010(6)
    C9 0.0403(7) 0.0438(7) 0.0436(7) -0.0009(5) 0.0116(6) 0.0013(6)
    C10 0.0513(8) 0.0421(7) 0.0575(9) 0.0042(6) 0.0004(7) -0.0033(6)
    C11 0.0502(8) 0.0483(8) 0.0536(8) 0.0014(6) 0.0044(7) -0.0017(7)
    C12 0.0445(7) 0.0486(8) 0.0454(7) -0.0028(6) 0.0058(6) 0.0012(6)
    C13 0.0490(8) 0.0539(8) 0.0535(8) 0.0030(6) 0.0080(7) -0.0059(6)
    C14 0.0498(8) 0.0616(9) 0.0428(7) -0.0012(7) 0.0040(6) -0.0036(7)
    C15 0.0385(7) 0.0461(7) 0.0476(7) -0.0050(6) 0.0074(6) 0.0036(6)
    C16 0.0455(7) 0.0496(8) 0.0512(8) 0.0011(6) 0.0111(6) -0.0014(6)
    C17 0.0503(8) 0.0555(8) 0.0419(7) -0.0009(6) 0.0052(6) -0.0018(6)
    C18 0.0715(10) 0.0470(9) 0.0850(11) 0.0077(7) -0.0012(9) -0.0164(8)
    C19 0.0524(8) 0.0474(8) 0.0721(10) -0.0047(6) 0.0088(7) 0.0017(7)
    C20 0.0611(9) 0.0707(10) 0.0547(9) 0.0088(8) 0.0151(7) -0.0113(7)
    C21 0.0423(7) 0.0448(7) 0.0542(8) -0.0062(6) 0.0059(6) 0.0023(6)
    C22 0.0464(8) 0.0543(8) 0.0618(9) -0.0025(6) 0.0061(7) -0.0063(7)
    C23 0.0493(9) 0.0616(10) 0.0860(12) 0.0067(7) 0.0001(8) -0.0153(9)
    C24 0.0683(11) 0.0556(10) 0.0896(13) 0.0104(8) -0.0137(10) 0.0073(9)
    C25 0.0781(12) 0.0776(11) 0.0711(11) 0.0085(10) 0.0042(9) 0.0251(9)
    C26 0.0575(9) 0.0707(10) 0.0617(10) 0.0040(7) 0.0114(8) 0.0175(8)
_geom_special_details     ?
loop_
    _geom_bond_atom_site_label_1
    _geom_bond_atom_site_label_2
    _geom_bond_site_symmetry_2
    _geom_bond_distance
    _geom_bond_publ_flag
    O1 C11 . 1.2340(16) ?
    N1 C2 . 1.3714(15) ?
    N1 C8 . 1.4043(15) ?
    N1 C18 . 1.4509(17) ?
    C2 C10 . 1.3628(17) ?
    C2 C3 . 1.5276(17) ?
    C3 C9 . 1.5085(17) ?
    C3 C20 . 1.5329(18) ?
    C3 C19 . 1.5352(18) ?
    C4 C9 . 1.3742(17) ?
    C4 C5 . 1.3861(19) ?
    C4 H4 . 0.9300 ?
    C5 C6 . 1.373(2) ?
    C5 H5 . 0.9300 ?
    C6 C7 . 1.3830(19) ?
    C6 H6 . 0.9300 ?
    C7 C8 . 1.3840(17) ?
    C7 H7 . 0.9300 ?
    C8 C9 . 1.3821(18) ?
    C10 C11 . 1.4383(17) ?
    C10 H10 . 0.9300 ?
    C11 C12 . 1.5010(18) ?
    C12 C13 . 1.3864(17) ?
    C12 C17 . 1.3883(18) ?
    C13 C14 . 1.3775(18) ?
    C13 H13 . 0.9300 ?
    C14 C15 . 1.3897(19) ?
    C14 H14 . 0.9300 ?
    C15 C16 . 1.3904(18) ?
    C15 C21 . 1.4836(17) ?
    C16 C17 . 1.3775(17) ?
    C16 H16 . 0.9300 ?
    C17 H17 . 0.9300 ?
    C18 H18A . 0.9600 ?
    C18 H18B . 0.9600 ?
    C18 H18C . 0.9600 ?
    C19 H19A . 0.9600 ?
    C19 H19B . 0.9600 ?
    C19 H19C . 0.9600 ?
    C20 H20A . 0.9600 ?
    C20 H20B . 0.9600 ?
    C20 H20C . 0.9600 ?
    C21 C22 . 1.3871(19) ?
    C21 C26 . 1.3902(19) ?
    C22 C23 . 1.3826(19) ?
    C22 H22 . 0.9300 ?
    C23 C24 . 1.373(2) ?
    C23 H23 . 0.9300 ?
    C24 C25 . 1.371(2) ?
    C24 H24 . 0.9300 ?
    C25 C26 . 1.378(2) ?
    C25 H25 . 0.9300 ?
    C26 H26 . 0.9300 ?
loop_
    _geom_angle_atom_site_label_1
    _geom_angle_atom_site_label_2
    _geom_angle_atom_site_label_3
    _geom_angle_site_symmetry_1
    _geom_angle_site_symmetry_3
    _geom_angle
    _geom_angle_publ_flag
    C2 N1 C8 . . 111.73(10) ?
    C2 N1 C18 . . 124.71(11) ?
    C8 N1 C18 . . 123.55(11) ?
    C10 C2 N1 . . 121.67(12) ?
    C10 C2 C3 . . 130.46(11) ?
    N1 C2 C3 . . 107.87(10) ?
    C9 C3 C2 . . 101.86(9) ?
    C9 C3 C20 . . 109.48(10) ?
    C2 C3 C20 . . 111.31(11) ?
    C9 C3 C19 . . 110.69(11) ?
    C2 C3 C19 . . 111.94(11) ?
    C20 C3 C19 . . 111.18(11) ?
    C9 C4 C5 . . 119.50(13) ?
    C9 C4 H4 . . 120.2 ?
    C5 C4 H4 . . 120.2 ?
    C6 C5 C4 . . 120.13(13) ?
    C6 C5 H5 . . 119.9 ?
    C4 C5 H5 . . 119.9 ?
    C5 C6 C7 . . 121.52(13) ?
    C5 C6 H6 . . 119.2 ?
    C7 C6 H6 . . 119.2 ?
    C6 C7 C8 . . 117.34(13) ?
    C6 C7 H7 . . 121.3 ?
    C8 C7 H7 . . 121.3 ?
    C9 C8 C7 . . 122.01(12) ?
    C9 C8 N1 . . 108.77(10) ?
    C7 C8 N1 . . 129.22(12) ?
    C4 C9 C8 . . 119.49(12) ?
    C4 C9 C3 . . 130.76(12) ?
    C8 C9 C3 . . 109.74(10) ?
    C2 C10 C11 . . 129.28(13) ?
    C2 C10 H10 . . 115.4 ?
    C11 C10 H10 . . 115.4 ?
    O1 C11 C10 . . 125.30(12) ?
    O1 C11 C12 . . 117.83(12) ?
    C10 C11 C12 . . 116.86(12) ?
    C13 C12 C17 . . 117.59(12) ?
    C13 C12 C11 . . 119.42(12) ?
    C17 C12 C11 . . 122.92(12) ?
    C14 C13 C12 . . 121.37(13) ?
    C14 C13 H13 . . 119.3 ?
    C12 C13 H13 . . 119.3 ?
    C13 C14 C15 . . 121.13(12) ?
    C13 C14 H14 . . 119.4 ?
    C15 C14 H14 . . 119.4 ?
    C14 C15 C16 . . 117.39(12) ?
    C14 C15 C21 . . 121.99(12) ?
    C16 C15 C21 . . 120.58(12) ?
    C17 C16 C15 . . 121.35(13) ?
    C17 C16 H16 . . 119.3 ?
    C15 C16 H16 . . 119.3 ?
    C16 C17 C12 . . 121.08(12) ?
    C16 C17 H17 . . 119.5 ?
    C12 C17 H17 . . 119.5 ?
    N1 C18 H18A . . 109.5 ?
    N1 C18 H18B . . 109.5 ?
    H18A C18 H18B . . 109.5 ?
    N1 C18 H18C . . 109.5 ?
    H18A C18 H18C . . 109.5 ?
    H18B C18 H18C . . 109.5 ?
    C3 C19 H19A . . 109.5 ?
    C3 C19 H19B . . 109.5 ?
    H19A C19 H19B . . 109.5 ?
    C3 C19 H19C . . 109.5 ?
    H19A C19 H19C . . 109.5 ?
    H19B C19 H19C . . 109.5 ?
    C3 C20 H20A . . 109.5 ?
    C3 C20 H20B . . 109.5 ?
    H20A C20 H20B . . 109.5 ?
    C3 C20 H20C . . 109.5 ?
    H20A C20 H20C . . 109.5 ?
    H20B C20 H20C . . 109.5 ?
    C22 C21 C26 . . 118.11(13) ?
    C22 C21 C15 . . 121.79(12) ?
    C26 C21 C15 . . 120.07(13) ?
    C23 C22 C21 . . 120.55(14) ?
    C23 C22 H22 . . 119.7 ?
    C21 C22 H22 . . 119.7 ?
    C24 C23 C22 . . 120.63(16) ?
    C24 C23 H23 . . 119.7 ?
    C22 C23 H23 . . 119.7 ?
    C25 C24 C23 . . 119.32(15) ?
    C25 C24 H24 . . 120.3 ?
    C23 C24 H24 . . 120.3 ?
    C24 C25 C26 . . 120.61(16) ?
    C24 C25 H25 . . 119.7 ?
    C26 C25 H25 . . 119.7 ?
    C25 C26 C21 . . 120.77(15) ?
    C25 C26 H26 . . 119.6 ?
    C21 C26 H26 . . 119.6 ?
loop_
    _geom_torsion_atom_site_label_1
    _geom_torsion_atom_site_label_2
    _geom_torsion_atom_site_label_3
    _geom_torsion_atom_site_label_4
    _geom_torsion_site_symmetry_1
    _geom_torsion_site_symmetry_2
    _geom_torsion_site_symmetry_3
    _geom_torsion_site_symmetry_4
    _geom_torsion
    _geom_torsion_publ_flag
    C8 N1 C2 C10 . . . . -179.03(12) ?
    C18 N1 C2 C10 . . . . 0.1(2) ?
    C8 N1 C2 C3 . . . . 0.94(14) ?
    C18 N1 C2 C3 . . . . -179.94(13) ?
    C10 C2 C3 C9 . . . . 178.67(14) ?
    N1 C2 C3 C9 . . . . -1.30(13) ?
    C10 C2 C3 C20 . . . . -64.73(18) ?
    N1 C2 C3 C20 . . . . 115.30(12) ?
    C10 C2 C3 C19 . . . . 60.39(18) ?
    N1 C2 C3 C19 . . . . -119.58(12) ?
    C9 C4 C5 C6 . . . . 0.4(2) ?
    C4 C5 C6 C7 . . . . 0.0(2) ?
    C5 C6 C7 C8 . . . . -0.3(2) ?
    C6 C7 C8 C9 . . . . 0.35(19) ?
    C6 C7 C8 N1 . . . . -179.92(13) ?
    C2 N1 C8 C9 . . . . -0.12(15) ?
    C18 N1 C8 C9 . . . . -179.25(13) ?
    C2 N1 C8 C7 . . . . -179.88(12) ?
    C18 N1 C8 C7 . . . . 1.0(2) ?
    C5 C4 C9 C8 . . . . -0.41(19) ?
    C5 C4 C9 C3 . . . . -179.14(12) ?
    C7 C8 C9 C4 . . . . 0.03(19) ?
    N1 C8 C9 C4 . . . . -179.75(11) ?
    C7 C8 C9 C3 . . . . 179.01(12) ?
    N1 C8 C9 C3 . . . . -0.77(14) ?
    C2 C3 C9 C4 . . . . -179.92(13) ?
    C20 C3 C9 C4 . . . . 62.16(18) ?
    C19 C3 C9 C4 . . . . -60.75(18) ?
    C2 C3 C9 C8 . . . . 1.25(13) ?
    C20 C3 C9 C8 . . . . -116.67(12) ?
    C19 C3 C9 C8 . . . . 120.42(12) ?
    N1 C2 C10 C11 . . . . -179.06(13) ?
    C3 C2 C10 C11 . . . . 1.0(2) ?
    C2 C10 C11 O1 . . . . 6.0(2) ?
    C2 C10 C11 C12 . . . . -174.96(14) ?
    O1 C11 C12 C13 . . . . 26.4(2) ?
    C10 C11 C12 C13 . . . . -152.73(13) ?
    O1 C11 C12 C17 . . . . -150.53(14) ?
    C10 C11 C12 C17 . . . . 30.35(19) ?
    C17 C12 C13 C14 . . . . -2.6(2) ?
    C11 C12 C13 C14 . . . . -179.74(12) ?
    C12 C13 C14 C15 . . . . 2.2(2) ?
    C13 C14 C15 C16 . . . . 0.5(2) ?
    C13 C14 C15 C21 . . . . -177.26(12) ?
    C14 C15 C16 C17 . . . . -2.71(19) ?
    C21 C15 C16 C17 . . . . 175.13(12) ?
    C15 C16 C17 C12 . . . . 2.2(2) ?
    C13 C12 C17 C16 . . . . 0.5(2) ?
    C11 C12 C17 C16 . . . . 177.46(12) ?
    C14 C15 C21 C22 . . . . -146.14(14) ?
    C16 C15 C21 C22 . . . . 36.12(18) ?
    C14 C15 C21 C26 . . . . 35.92(18) ?
    C16 C15 C21 C26 . . . . -141.81(14) ?
    C26 C21 C22 C23 . . . . 0.7(2) ?
    C15 C21 C22 C23 . . . . -177.27(12) ?
    C21 C22 C23 C24 . . . . 0.3(2) ?
    C22 C23 C24 C25 . . . . -1.1(2) ?
    C23 C24 C25 C26 . . . . 0.9(3) ?
    C24 C25 C26 C21 . . . . 0.2(2) ?
    C22 C21 C26 C25 . . . . -0.9(2) ?
    C15 C21 C26 C25 . . . . 177.07(14) ?
loop_
    _geom_hbond_atom_site_label_D
    _geom_hbond_atom_site_label_H
    _geom_hbond_atom_site_label_A
    _geom_hbond_site_symmetry_A
    _geom_hbond_distance_DH
    _geom_hbond_distance_HA
    _geom_hbond_distance_DA
    _geom_hbond_angle_DHA
    _geom_hbond_publ_flag
    C19 H19B O1 . 0.96 2.360 3.112(2) 134.84 yes
    C20 H20B O1 . 0.96 2.309 3.078(2) 136.50 yes
    C24 H24 O1 2_646 0.93 2.544 3.465(2) 170.6 yes
    C7 H7 Cg1 1_454 0.93 2.74 3.5436(16) 145 yes
    C20 H20C Cg2 3_556 0.96 2.81 3.7562(17) 167 yes
    C26 H26 Cg3 3_556 0.93 2.89 3.7700(17) 158 yes
data_global
_journal_date_recd_electronic     2011-08-03
_journal_date_accepted     2011-10-27
_journal_name_full     'Acta Crystallographica, Section E'
_journal_year     2011
_journal_volume     67
_journal_issue     12
_journal_page_first     o3223
_journal_page_last     o3223
_journal_paper_category     QO
_journal_coeditor_code     BH2373
_publ_contact_author_name     'Oscar F. V\'azquez-Vuelvas'
_publ_contact_author_address
;
Facultad de Ciencias Qu\'imicas
Universidad de Colima
km 9 Carr. Colima-Coquimatl\'an s/n
Coquimatl\'an, Colima. 28400
M\'exico
;
_publ_contact_author_email     oscar_vazquez@ucol.mx
_publ_contact_author_fax     '52 312 316 11 63'
_publ_contact_author_phone     '52 312 316 11 63'
_publ_section_title
;
(<i>E</i>)-1-([1,1'-Biphenyl]-4-yl)-2-(1,3,3-trimethylindolin-2-ylidene)ethanone
;
loop_
    _publ_author_name
    _publ_author_footnote
    _publ_author_address
    "V\'azquez-Vuelvas, Oscar F." .
;
Facultad de Ciencias Qu\'imicas
Universidad de Colima
km 9 Carr. Colima-Coquimatl\'an s/n
Coquimatl\'an
Colima 28400
Mexico
;
    "Pineda-Contreras, Armando"
;
Additional author for correspondence, e-mail: armandop@ucol.mx.
;
;
Facultad de Ciencias Qu\'imicas
Universidad de Colima
km 9 Carr. Colima-Coquimatl\'an s/n
Coquimatl\'an
Colima 28400
Mexico
;
    "Morales-Morales, David" .
;
Instituto de Qu\'imica
Universidad Nacional Aut\'onoma de M\'exico
Circuito Exterior, Ciudad Universitaria
M\'exico D.F. 04510
Mexico
;
    "Hern\'andez-Ortega, Sim\'on" .
;
Instituto de Qu\'imica
Universidad Nacional Aut\'onoma de M\'exico
Circuito Exterior, Ciudad Universitaria
M\'exico D.F. 04510
Mexico
;
    "Tlenkopatchev, Mikhail" .
;
Instituto de Investigaciones en Materiales
Universidad Nacional Aut\'onoma de M\'exico
Circuito Exterior, Ciudad Universitaria
M\'exico D.F. 04510
Mexico
;
