# Supplementary material for: (E)-1-([1,1′-Biphen­yl]-4-yl)-2-(1,3,3-tri­methylindolin-2-yl­idene)ethanone
Source: Acta Crystallogr Sect E Struct Rep Online. 2011 Nov 9;67(Pt 12):o3223. doi: 10.1107/S1600536811045168 (PMC3238885; doi:10.1107/S1600536811045168)
Supplement: Supplementary file 2 [file e-67-o3223-Isup2.hkl]

# 
# h,k,l, Fc-squared, Fo-squared, sigma(Fo-squared) and status flag 
# 
data_I
_shelx_title ' 085MMD in P2(1)/c' 
_shelx_refln_list_code          4 
_shelx_F_calc_maximum      135.78 
_exptl_crystal_F_000       752.00 
_reflns_d_resolution_high  0.8292 
 
loop_ 
 _symmetry_equiv_pos_as_xyz 
 'x, y, z' 
 '-x, y+1/2, -z+1/2' 
 '-x, -y, -z' 
 'x, -y-1/2, z-1/2' 
 
_cell_length_a    12.3274 
_cell_length_b    15.7586 
_cell_length_c    10.3848 
_cell_angle_alpha  90.000 
_cell_angle_beta  104.719 
_cell_angle_gamma  90.000 
 
_shelx_F_squared_multiplier     1.000 
 
loop_ 
 _refln_index_h 
 _refln_index_k 
 _refln_index_l 
 _refln_F_squared_calc 
 _refln_F_squared_meas 
 _refln_F_squared_sigma 
 _refln_observed_status 
   1   0   0      389.68      372.36      5.90 o 
   2   0   0      504.82      494.35      4.73 o 
   3   0   0     2871.23     2789.79     14.09 o 
   4   0   0     2002.76     1959.00     26.44 o 
   5   0   0     1241.56     1216.29     11.23 o 
   6   0   0      429.09      549.10      8.30 o 
   7   0   0      266.05      296.69      6.70 o 
   8   0   0      767.19      789.26     11.57 o 
   9   0   0       25.52       34.82      3.31 o 
  10   0   0      158.53      147.18     17.71 o 
  11   0   0       14.07       12.22      4.00 o 
  12   0   0      104.47      103.00      8.28 o 
  13   0   0      590.99      624.56     19.57 o 
  14   0   0        1.22        3.42      4.05 o 
   1   1   0      613.24      547.59      5.88 o 
   2   1   0      978.12      914.24      9.78 o 
   3   1   0      913.46      864.54      6.23 o 
   4   1   0      105.60       98.26      2.14 o 
   5   1   0       46.79       44.47      1.73 o 
   6   1   0      656.68      691.01      7.11 o 
   7   1   0       59.22       52.57      2.23 o 
   8   1   0       12.12       11.57      1.60 o 
   9   1   0      136.47      141.26      3.96 o 
  10   1   0      223.47      229.81      7.40 o 
  11   1   0       30.35       29.54      3.59 o 
  12   1   0      236.42      239.64      8.35 o 
  13   1   0       10.08       14.36      3.41 o 
  14   1   0        0.60        0.79      2.55 o 
   0   2   0     7921.63     7169.12    230.56 o 
   1   2   0      270.61      251.80      2.27 o 
   2   2   0      506.97      475.58      4.75 o 
   3   2   0       98.54       89.46      1.93 o 
   4   2   0       36.54       34.38      1.45 o 
   5   2   0        9.03        6.40      0.99 o 
   6   2   0     1538.63     1633.19     12.62 o 
   7   2   0      513.37      539.88      6.47 o 
   8   2   0       42.82       40.74      2.29 o 
   9   2   0      280.65      283.98      6.25 o 
  10   2   0       17.86       16.07      2.84 o 
  11   2   0       34.56       37.24      3.73 o 
  12   2   0      146.22      136.42      6.54 o 
  13   2   0       92.41       92.60      5.97 o 
  14   2   0        7.16        6.14      3.06 o 
   1   3   0      905.46      895.38      5.01 o 
   2   3   0     6798.99     6882.39     50.22 o 
   3   3   0       20.61       19.92      1.17 o 
   4   3   0        3.38        5.38      0.90 o 
   5   3   0      640.36      655.73      7.56 o 
   6   3   0      757.49      783.01      8.73 o 
   7   3   0      491.60      503.49      6.40 o 
   8   3   0        9.55       11.31      1.64 o 
   9   3   0       94.81       91.73      3.58 o 
  10   3   0        8.30        9.62      2.15 o 
  11   3   0        2.79        1.45      2.03 o 
  12   3   0       62.81       60.69      4.79 o 
  13   3   0        0.62        1.09      2.37 o 
  14   3   0        0.41       -0.52      2.58 o 
   0   4   0      131.77      113.01      2.84 o 
   1   4   0     2038.77     2072.30      8.67 o 
   2   4   0     3822.94     3908.60     24.29 o 
   3   4   0     5415.75     5787.37     49.63 o 
   4   4   0     1952.57     2069.33     32.94 o 
   5   4   0       71.55       62.48      2.23 o 
   6   4   0      308.32      363.43      5.66 o 
   7   4   0      275.57      265.57      6.12 o 
   8   4   0        0.62        1.20      1.40 o 
   9   4   0       15.11       13.11      1.91 o 
  10   4   0      178.11      190.28      7.40 o 
  11   4   0       62.11       67.05      4.72 o 
  12   4   0       40.63       38.38      4.22 o 
  13   4   0       17.95       25.78      4.89 o 
  14   4   0        0.05        0.71      3.15 o 
   1   5   0      234.31      225.40      3.12 o 
   2   5   0     2737.26     2752.74     17.16 o 
   3   5   0      689.28      676.51      5.99 o 
   4   5   0      242.73      248.95      3.97 o 
   5   5   0       49.99       53.68      2.18 o 
   6   5   0       41.08       35.23      2.03 o 
   7   5   0      190.31      169.06      5.92 o 
   8   5   0      436.94      470.52      6.99 o 
   9   5   0        7.03        4.51      1.59 o 
  10   5   0        8.99       10.18      2.26 o 
  11   5   0      107.31      103.10      6.36 o 
  12   5   0        5.11        5.71      3.04 o 
  13   5   0       35.07       40.14      4.43 o 
   0   6   0      720.05      685.00     10.33 o 
   1   6   0        0.15        0.06      0.64 o 
   2   6   0      710.95      801.99      6.53 o 
   3   6   0       93.87      104.75      2.63 o 
   4   6   0      985.52     1063.28      8.45 o 
   5   6   0      442.11      472.00      6.03 o 
   6   6   0      151.11      156.08      3.82 o 
   7   6   0        2.22        2.83      1.26 o 
   8   6   0        0.76        0.09      1.30 o 
   9   6   0       97.48      103.89      4.00 o 
  10   6   0       17.00       16.40      2.57 o 
  11   6   0        5.20        2.09      2.38 o 
  12   6   0       10.28       10.48      3.11 o 
  13   6   0        0.72        0.51      2.80 o 
   1   7   0      128.62      146.59      3.01 o 
   2   7   0      781.19      817.24      7.04 o 
   3   7   0        4.55        7.45      1.19 o 
   4   7   0        0.74        1.24      0.95 o 
   5   7   0        0.57        1.37      1.04 o 
   6   7   0      572.40      599.62      7.47 o 
   7   7   0      162.63      165.02      4.33 o 
   8   7   0       12.95       13.37      1.98 o 
   9   7   0        0.14       -0.81      1.41 o 
  10   7   0      106.19       95.62      4.52 o 
  11   7   0        5.94        4.82      2.58 o 
  12   7   0       42.47       46.16      6.79 o 
  13   7   0       12.90        8.69      3.73 o 
   0   8   0     2478.10     2733.06     18.85 o 
   1   8   0      234.14      240.55      4.06 o 
   2   8   0      664.21      665.70      6.77 o 
   3   8   0      911.53      984.22      8.52 o 
   4   8   0      141.22      129.89      3.43 o 
   5   8   0       17.34       14.82      1.69 o 
   6   8   0       63.58       61.15      2.84 o 
   7   8   0      143.93      135.82      4.14 o 
   8   8   0       95.08       97.04      3.76 o 
   9   8   0        2.36        2.39      1.62 o 
  10   8   0       88.85       80.03      4.31 o 
  11   8   0        8.19        6.40      3.39 o 
  12   8   0        6.40        8.04      3.67 o 
  13   8   0        9.63        4.63      5.71 o 
   1   9   0        0.34        0.64      0.95 o 
   2   9   0      370.25      404.86      5.64 o 
   3   9   0       65.19       46.24      2.29 o 
   4   9   0       82.91       91.06      3.10 o 
   5   9   0        9.28        9.73      1.65 o 
   6   9   0      585.34      584.81      7.93 o 
   7   9   0        0.37       -0.54      1.36 o 
   8   9   0        2.49        2.45      1.52 o 
   9   9   0      245.52      254.67      6.15 o 
  10   9   0       11.05       11.69      2.91 o 
  11   9   0        5.35        6.78      3.32 o 
  12   9   0       11.98       12.91      5.01 o 
   0  10   0      259.53      313.51      7.33 o 
   1  10   0      633.72      657.49      7.79 o 
   2  10   0        0.82        2.17      1.16 o 
   3  10   0      301.20      309.94      5.41 o 
   4  10   0       24.02       27.10      3.16 o 
   5  10   0      125.27      126.56      3.91 o 
   6  10   0      509.90      511.36      7.71 o 
   7  10   0       29.08       32.86      2.70 o 
   8  10   0      103.04      106.15      4.12 o 
   9  10   0      113.56      111.64      4.97 o 
  10  10   0       68.37       61.67      5.55 o 
  11  10   0       13.09       12.55      4.78 o 
  12  10   0        3.94        0.64      3.45 o 
   1  11   0       30.65       34.66      2.27 o 
   2  11   0      279.29      300.70      5.48 o 
   3  11   0        8.95        8.23      1.63 o 
   4  11   0      104.65      109.58      3.72 o 
   5  11   0       13.50       16.89      2.45 o 
   6  11   0      835.98      862.37     14.06 o 
   7  11   0      558.66      591.40     13.72 o 
   8  11   0       12.64       14.29      2.96 o 
   9  11   0       12.95       11.84      2.96 o 
  10  11   0        7.43       11.49      3.65 o 
  11  11   0        0.01        0.77      3.77 o 
   0  12   0       22.82       26.34      3.13 o 
   1  12   0      139.57      129.64      3.90 o 
   2  12   0       78.76       75.39      3.21 o 
   3  12   0       12.27       11.63      1.90 o 
   4  12   0     1451.48     1577.11     23.73 o 
   5  12   0        3.70        4.98      2.07 o 
   6  12   0       22.90       23.35      2.89 o 
   7  12   0       96.01       85.19      5.13 o 
   8  12   0        6.81       10.13      3.37 o 
   9  12   0      129.86      144.66      6.74 o 
  10  12   0        4.44        4.23      3.20 o 
  11  12   0       13.72       13.62      4.82 o 
   1  13   0        2.57        2.56      1.50 o 
   2  13   0        1.74        0.81      1.70 o 
   3  13   0       47.36       44.32      3.31 o 
   4  13   0      232.58      242.06      6.57 o 
   5  13   0       41.91       49.53      3.57 o 
   6  13   0      169.57      185.70      6.16 o 
   7  13   0       28.81       30.43      4.47 o 
   8  13   0       59.88       63.45      5.02 o 
   9  13   0        3.33        6.21      3.06 o 
  10  13   0        2.05        1.44      3.39 o 
   0  14   0      125.69      118.06      7.81 o 
   1  14   0      117.51      115.40      4.71 o 
   2  14   0       67.03       68.30      3.90 o 
   3  14   0        0.00       -1.09      1.62 o 
   4  14   0      203.15      198.45      6.26 o 
   5  14   0       62.95       66.79      4.09 o 
   6  14   0        0.06       -0.31      2.18 o 
   7  14   0        2.96        3.48      2.63 o 
   8  14   0        2.98        4.87      2.72 o 
   9  14   0       14.46       19.61      4.59 o 
   1  15   0        0.79        0.87      1.96 o 
   2  15   0        0.65        3.38      2.29 o 
   3  15   0        5.14        9.16      2.39 o 
   4  15   0       10.48        7.81      2.46 o 
   5  15   0       34.00       35.29      4.00 o 
   6  15   0        4.46        3.30      2.60 o 
   7  15   0        5.01        0.97      2.62 o 
   8  15   0        1.51        2.64      2.76 o 
   0  16   0       12.38       13.48      4.38 o 
   1  16   0      119.73      129.53      6.31 o 
   2  16   0       13.56       12.58      3.03 o 
   3  16   0        0.65       -0.20      2.16 o 
   4  16   0       30.22       25.28      4.68 o 
   5  16   0       30.66       29.28      4.27 o 
   6  16   0       10.70       11.91      3.48 o 
   7  16   0        0.00        0.59      2.55 o 
   1  17   0        0.15        1.47      2.22 o 
   2  17   0       14.07       10.60      3.06 o 
   3  17   0        2.06        3.35      2.96 o 
   4  17   0        0.03       -0.70      2.75 o 
   5  17   0        0.30        1.17      2.89 o 
   6  17   0        6.01        3.20      3.17 o 
   0  18   0       19.32       16.33      4.89 o 
   1  18   0        4.47        3.39      2.69 o 
   2  18   0       41.54       44.91      5.52 o 
   3  18   0        1.13       -0.51      2.89 o 
   4  18   0        2.84        6.75      3.64 o 
 -14   1   1       78.16       79.46      5.81 o 
 -13   1   1       27.07       27.30      4.09 o 
 -12   1   1        2.39        3.34      2.38 o 
 -11   1   1       77.92       75.96      4.82 o 
 -10   1   1      107.78       97.98      4.92 o 
  -9   1   1       11.90       10.18      1.84 o 
  -8   1   1      295.28      327.10      6.80 o 
  -7   1   1        0.43        0.84      0.86 o 
  -6   1   1      180.86      169.00      3.61 o 
  -5   1   1       98.88       91.91      2.03 o 
  -4   1   1      167.29      175.89      2.42 o 
  -3   1   1     1372.33     1360.79     16.04 o 
  -2   1   1      862.82      830.24      6.12 o 
  -1   1   1       21.87       25.02      0.80 o 
   0   1   1        3.42        1.97      0.52 o 
   1   1   1     1047.72      977.78      7.69 o 
   2   1   1     3480.81     3349.90     12.62 o 
   3   1   1      299.64      278.77      3.78 o 
   4   1   1        6.33        3.97      0.81 o 
   5   1   1       75.90       88.84      2.48 o 
   6   1   1      849.60      928.77      8.87 o 
   7   1   1      546.42      560.25      6.96 o 
   8   1   1      444.19      483.67      6.91 o 
   9   1   1       27.00       25.93      2.27 o 
  10   1   1        1.62        3.37      1.66 o 
  11   1   1      151.12      149.69      6.45 o 
  12   1   1      243.82      255.24      8.70 o 
  13   1   1        3.86        5.59      2.92 o 
  14   1   1        0.29        5.15      4.00 o 
 -14   2   1       91.72       91.49      6.25 o 
 -13   2   1        3.86        4.97      2.70 o 
 -12   2   1      304.99      315.50      9.53 o 
 -11   2   1      211.07      209.80     11.07 o 
 -10   2   1      455.89      459.85     11.51 o 
  -9   2   1       49.59       45.44      2.78 o 
  -8   2   1      118.97      115.74      3.16 o 
  -7   2   1        3.34        2.70      0.94 o 
  -6   2   1        2.84        1.24      0.81 o 
  -5   2   1      216.73      256.29      3.70 o 
  -4   2   1       56.44       63.07      1.71 o 
  -3   2   1     4484.11     4608.72     33.74 o 
  -2   2   1    17242.69    14583.64    448.14 o 
  -1   2   1     4631.50     4736.11     13.31 o 
   0   2   1    18437.25    12648.96    687.52 o 
   1   2   1     3571.45     3732.68     17.71 o 
   2   2   1      155.70      132.51      2.08 o 
   3   2   1      562.23      557.64      4.81 o 
   4   2   1       14.72       11.24      1.07 o 
   5   2   1        0.05        2.95      0.90 o 
   6   2   1      159.52      140.03      3.36 o 
   7   2   1        9.88        5.88      1.30 o 
   8   2   1       98.08       92.88      3.33 o 
   9   2   1       60.49       59.91      3.22 o 
  10   2   1      212.15      216.05      5.73 o 
  11   2   1      314.81      327.85      9.18 o 
  12   2   1       54.00       65.17      4.85 o 
  13   2   1       24.25       31.11      4.39 o 
 -14   3   1        1.97        2.46      2.72 o 
 -13   3   1        9.31       10.52      3.15 o 
 -12   3   1       24.05       24.41      3.73 o 
 -11   3   1        0.07       -0.97      1.82 o 
 -10   3   1        4.36        1.80      1.87 o 
  -9   3   1       50.87       51.15      3.00 o 
  -8   3   1      179.72      192.07      4.08 o 
  -7   3   1      212.74      199.13      3.88 o 
  -6   3   1      325.86      352.31      4.73 o 
  -5   3   1       27.10       29.77      1.51 o 
  -4   3   1     2318.92     2426.27     23.23 o 
  -3   3   1     4348.10     4523.77     22.44 o 
  -2   3   1    17462.68    15038.88    165.91 o 
  -1   3   1      495.47      495.93      4.95 o 
   0   3   1     4767.02     4703.14     22.21 o 
   1   3   1    10040.50    10133.79    140.65 o 
   2   3   1     3459.11     3494.43     25.64 o 
   3   3   1      123.91      114.13      2.32 o 
   4   3   1      695.79      726.73      7.84 o 
   5   3   1     2163.33     2291.41     31.03 o 
   6   3   1       50.30       55.51      2.31 o 
   7   3   1       70.97       67.87      2.74 o 
   8   3   1       21.31       20.72      2.29 o 
   9   3   1       41.73       40.16      2.61 o 
  10   3   1      187.93      197.90      5.64 o 
  11   3   1        0.01        2.03      2.27 o 
  12   3   1       25.68       33.78      8.05 o 
  13   3   1       52.22       51.26      4.85 o 
 -14   4   1       17.22       19.04      4.01 o 
 -13   4   1       63.27       72.51      6.06 o 
 -12   4   1      158.89      163.14      7.10 o 
 -11   4   1       42.40       42.98      3.93 o 
 -10   4   1       49.08       45.25      3.85 o 
  -9   4   1      129.69      130.30      4.47 o 
  -8   4   1        6.27       11.17      1.69 o 
  -7   4   1        3.11        3.31      1.15 o 
  -6   4   1        1.41        0.78      0.87 o 
  -5   4   1      705.57      720.24      8.49 o 
  -4   4   1      161.62      156.98      3.01 o 
  -3   4   1      987.91      979.01      6.81 o 
  -2   4   1     4736.95     4907.37     19.56 o 
  -1   4   1       93.19       84.67      1.87 o 
   0   4   1     4012.68     4099.29     25.23 o 
   1   4   1      257.98      239.38      3.40 o 
   2   4   1      923.54      961.08     11.83 o 
   3   4   1        1.20        1.29      0.67 o 
   4   4   1      429.71      424.66      7.99 o 
   5   4   1      359.48      359.12      5.58 o 
   6   4   1        4.51        3.12      1.09 o 
   7   4   1      497.59      488.66      6.78 o 
   8   4   1       43.84       46.05      2.62 o 
   9   4   1       42.03       43.51      2.78 o 
  10   4   1      191.42      197.63      5.28 o 
  11   4   1      167.59      167.19      6.79 o 
  12   4   1       11.38        9.69      2.95 o 
  13   4   1       12.36       14.39      4.28 o 
 -14   5   1       10.87       11.59      3.54 o 
 -13   5   1        0.98        1.43      2.27 o 
 -12   5   1        0.19       -0.36      2.25 o 
 -11   5   1        4.11        4.31      2.31 o 
 -10   5   1       35.02       34.83      3.50 o 
  -9   5   1       68.07       67.28      3.54 o 
  -8   5   1      358.50      381.20      6.08 o 
  -7   5   1     1069.94     1157.45     14.52 o 
  -6   5   1       14.07       12.26      1.46 o 
  -5   5   1      382.36      362.10      5.03 o 
  -4   5   1        7.99        6.97      1.09 o 
  -3   5   1       90.13       90.11      2.36 o 
  -2   5   1      272.83      243.48      3.49 o 
  -1   5   1      342.24      328.40      3.77 o 
   0   5   1     1419.90     1381.29     12.83 o 
   1   5   1      764.44      833.53      7.45 o 
   2   5   1       35.70       30.21      1.34 o 
   3   5   1     2236.41     2347.76     38.83 o 
   4   5   1     1414.95     1531.79     19.31 o 
   5   5   1      553.76      603.75      7.08 o 
   6   5   1      286.50      320.72      6.49 o 
   7   5   1        5.77        5.62      1.45 o 
   8   5   1        2.60        2.32      1.40 o 
   9   5   1      165.50      163.71      5.42 o 
  10   5   1        0.99        1.86      1.81 o 
  11   5   1       31.16       34.08      4.02 o 
  12   5   1       48.21       55.84      5.75 o 
  13   5   1       13.60       14.31      4.20 o 
 -13   6   1        2.22        3.37      2.69 o 
 -12   6   1        2.50        1.71      2.40 o 
 -11   6   1       39.08       41.43      3.99 o 
 -10   6   1       86.48       91.70      5.09 o 
  -9   6   1      588.26      609.24     18.49 o 
  -8   6   1      185.23      180.60      4.52 o 
  -7   6   1       32.32       31.89      2.19 o 
  -6   6   1      151.21      152.25      3.73 o 
  -5   6   1     1133.62     1190.99      9.48 o 
  -4   6   1      267.28      269.03      4.37 o 
  -3   6   1        1.49        1.97      0.82 o 
  -2   6   1      879.53      883.21      7.00 o 
  -1   6   1     2707.58     2936.95     18.82 o 
   0   6   1       55.91       58.09      1.75 o 
   1   6   1     1491.26     1559.30     13.41 o 
   2   6   1       75.53       71.85      1.98 o 
   3   6   1     5214.78     5784.15     50.86 o 
   4   6   1      267.31      262.45      4.25 o 
   5   6   1       41.65       38.53      2.09 o 
   6   6   1       32.65       31.82      2.26 o 
   7   6   1       65.21       64.88      2.90 o 
   8   6   1       72.78       77.61      3.29 o 
   9   6   1        8.58        7.64      1.86 o 
  10   6   1        8.70        8.32      2.20 o 
  11   6   1       45.70       38.51      5.25 o 
  12   6   1       41.15       41.62      6.41 o 
  13   6   1       23.31       36.14      5.64 o 
 -13   7   1        0.50        2.02      3.12 o 
 -12   7   1       65.59       69.99      5.17 o 
 -11   7   1        9.47        6.33      2.94 o 
 -10   7   1        7.76        5.57      2.30 o 
  -9   7   1       26.35       27.60      2.89 o 
  -8   7   1      766.07      765.57      9.40 o 
  -7   7   1       13.03       11.58      1.73 o 
  -6   7   1       79.60       80.97      2.97 o 
  -5   7   1      805.48      818.75      8.26 o 
  -4   7   1      470.21      495.96      6.16 o 
  -3   7   1       94.90       99.18      2.78 o 
  -2   7   1       27.81       17.91      1.42 o 
  -1   7   1      781.32      862.98      7.07 o 
   0   7   1      378.94      395.57      4.63 o 
   1   7   1        5.21        3.19      0.83 o 
   2   7   1       42.00       46.12      1.82 o 
   3   7   1      466.30      426.76      5.19 o 
   4   7   1       27.12       22.13      1.64 o 
   5   7   1      699.38      724.41      9.78 o 
   6   7   1        7.95       10.02      1.62 o 
   7   7   1        0.13        0.34      1.25 o 
   8   7   1      179.56      170.19      8.86 o 
   9   7   1       40.00       42.03      2.92 o 
  10   7   1        0.83        0.68      2.01 o 
  11   7   1        5.32        3.86      3.10 o 
  12   7   1        0.68        1.50      3.11 o 
  13   7   1        4.08        6.80      6.29 o 
 -13   8   1        3.76        2.92      3.16 o 
 -12   8   1        5.16        2.17      2.50 o 
 -11   8   1        4.49        5.24      2.55 o 
 -10   8   1       13.54       11.16      2.46 o 
  -9   8   1       27.88       23.19      2.80 o 
  -8   8   1      632.67      623.56     16.92 o 
  -7   8   1      154.97      141.59      4.62 o 
  -6   8   1      133.79      125.57      3.77 o 
  -5   8   1       15.05       12.63      1.79 o 
  -4   8   1      605.83      640.87      7.34 o 
  -3   8   1        0.01        1.34      0.94 o 
  -2   8   1     1006.65     1113.27      8.87 o 
  -1   8   1     2205.31     2579.51     17.70 o 
   0   8   1       87.19       98.93      2.62 o 
   1   8   1      128.25      127.93      2.90 o 
   2   8   1      101.25      120.34      2.90 o 
   3   8   1      640.77      664.43     11.79 o 
   4   8   1     1264.94     1307.46     15.38 o 
   5   8   1        2.58        2.72      1.22 o 
   6   8   1      482.99      474.69      7.84 o 
   7   8   1       43.54       44.04      2.70 o 
   8   8   1       11.03       12.69      2.03 o 
   9   8   1       55.83       53.73      3.65 o 
  10   8   1        3.51        4.20      2.38 o 
  11   8   1        8.98       10.04      3.61 o 
  12   8   1        3.48        2.70      3.73 o 
 -12   9   1        8.34       12.27      4.83 o 
 -11   9   1        6.33        7.69      2.81 o 
 -10   9   1       11.76       11.49      2.51 o 
  -9   9   1        1.28        1.45      1.73 o 
  -8   9   1      378.50      409.09      7.28 o 
  -7   9   1      130.80      132.44      4.28 o 
  -6   9   1       28.27       23.51      2.18 o 
  -5   9   1       12.30       11.12      1.70 o 
  -4   9   1       17.85       19.41      1.87 o 
  -3   9   1      116.83      121.25      3.39 o 
  -2   9   1       52.71       56.10      2.42 o 
  -1   9   1      101.14       91.69      2.82 o 
   0   9   1      310.50      286.43      4.59 o 
   1   9   1       13.26       14.45      1.58 o 
   2   9   1       26.26       23.77      1.71 o 
   3   9   1        0.96        2.73      1.07 o 
   4   9   1        8.70        9.56      1.49 o 
   5   9   1      574.48      668.45     58.60 o 
   6   9   1       13.91       11.07      1.79 o 
   7   9   1       80.57       94.63      3.67 o 
   8   9   1       70.15       75.18      3.98 o 
   9   9   1       62.81       60.63      4.49 o 
  10   9   1        1.76        0.12      2.65 o 
  11   9   1        3.82        3.07      3.59 o 
  12   9   1        3.34        6.04      4.34 o 
 -12  10   1       11.59       14.87      5.13 o 
 -11  10   1        5.60        4.69      3.24 o 
 -10  10   1       18.24       16.64      2.82 o 
  -9  10   1        0.68        1.30      1.75 o 
  -8  10   1       11.17       11.04      2.40 o 
  -7  10   1      434.68      458.38      9.35 o 
  -6  10   1      216.38      221.25      5.28 o 
  -5  10   1       94.18       91.67      3.45 o 
  -4  10   1       24.55       24.87      2.45 o 
  -3  10   1      158.58      166.31      4.13 o 
  -2  10   1      234.00      242.21      4.76 o 
  -1  10   1       33.99       31.28      2.04 o 
   0  10   1       47.78       41.72      2.20 o 
   1  10   1      106.13      100.46      3.02 o 
   2  10   1      296.69      300.15      6.69 o 
   3  10   1      123.85      133.24      3.55 o 
   4  10   1      143.22      151.71      4.40 o 
   5  10   1      135.37      125.75      3.86 o 
   6  10   1        8.73        5.46      1.91 o 
   7  10   1       10.62       13.30      3.18 o 
   8  10   1        1.77       -0.02      2.06 o 
   9  10   1       20.95       16.09      3.23 o 
  10  10   1       37.69       38.60      5.01 o 
  11  10   1        2.68        2.62      3.74 o 
 -11  11   1       10.28       11.81      4.69 o 
 -10  11   1        1.76       -0.06      2.76 o 
  -9  11   1        1.45        1.85      2.05 o 
  -8  11   1        7.80        8.33      2.05 o 
  -7  11   1       35.37       33.61      2.79 o 
  -6  11   1      227.64      221.15      7.73 o 
  -5  11   1       39.96       40.52      3.03 o 
  -4  11   1       23.80       26.31      2.29 o 
  -3  11   1        0.48       -0.08      1.21 o 
  -2  11   1       74.83       79.50      3.09 o 
  -1  11   1       16.90       15.81      1.85 o 
   0  11   1       85.15      102.31      3.31 o 
   1  11   1       43.86       35.49      2.25 o 
   2  11   1       33.75       38.85      2.34 o 
   3  11   1      390.71      416.70      7.63 o 
   4  11   1       12.07       10.77      2.09 o 
   5  11   1        3.87        5.05      1.95 o 
   6  11   1      215.15      196.09      8.05 o 
   7  11   1       16.38       17.90      3.16 o 
   8  11   1        0.22        0.12      2.09 o 
   9  11   1       16.37       18.82      5.28 o 
  10  11   1       10.06       11.05      4.71 o 
  11  11   1        1.89       -0.19      3.54 o 
 -11  12   1       58.45       81.34      8.44 o 
 -10  12   1        0.23       -0.79      2.71 o 
  -9  12   1       25.97       20.41      3.56 o 
  -8  12   1       28.14       37.68      3.36 o 
  -7  12   1       35.76       41.57      3.40 o 
  -6  12   1       30.16       27.12      2.66 o 
  -5  12   1      204.38      212.64      5.43 o 
  -4  12   1      151.48      163.37      4.65 o 
  -3  12   1       85.08       87.76      3.49 o 
  -2  12   1      231.31      247.09      5.30 o 
  -1  12   1       28.01       30.37      2.36 o 
   0  12   1      113.38      120.23      3.74 o 
   1  12   1        0.11        1.40      1.47 o 
   2  12   1       67.45       65.09      3.50 o 
   3  12   1       72.26       69.32      3.72 o 
   4  12   1       45.68       46.94      3.26 o 
   5  12   1      371.29      401.79     10.32 o 
   6  12   1        2.98        7.07      2.47 o 
   7  12   1        7.99        8.55      2.68 o 
   8  12   1       69.20       65.71      4.88 o 
   9  12   1       28.44       30.79      4.11 o 
  10  12   1        3.03        0.97      3.38 o 
 -10  13   1       28.19       32.05      9.44 o 
  -9  13   1        0.06       -2.32      2.32 o 
  -8  13   1       32.35       38.81      4.79 o 
  -7  13   1      145.10      147.38      5.72 o 
  -6  13   1       50.22       52.96      3.76 o 
  -5  13   1        0.09       -0.94      1.71 o 
  -4  13   1        1.61       -0.15      1.54 o 
  -3  13   1      129.32      107.58      3.96 o 
  -2  13   1        1.67       -0.13      1.40 o 
  -1  13   1        2.72        2.42      2.00 o 
   0  13   1        0.81        3.96      1.75 o 
   1  13   1      395.07      399.27      7.94 o 
   2  13   1        0.03       -0.39      1.59 o 
   3  13   1       24.59       25.64      2.89 o 
   4  13   1      499.69      504.27     13.11 o 
   5  13   1      152.07      134.42      6.16 o 
   6  13   1       52.77       48.77      4.25 o 
   7  13   1        8.94        7.58      2.86 o 
   8  13   1      122.03      123.86      6.54 o 
   9  13   1       10.28        8.79      3.08 o 
  10  13   1        0.36        2.79      3.31 o 
  -9  14   1        2.58        6.64      3.49 o 
  -8  14   1        8.15        4.98      2.99 o 
  -7  14   1        0.27       -0.12      1.96 o 
  -6  14   1       60.15       70.70      4.31 o 
  -5  14   1      105.32      106.38      4.89 o 
  -4  14   1        6.56        4.91      2.07 o 
  -3  14   1       58.21       48.22      3.99 o 
  -2  14   1       38.75       35.01      3.52 o 
  -1  14   1      343.56      320.17      7.41 o 
   0  14   1        6.71       10.29      2.20 o 
   1  14   1      127.21      126.78      9.26 o 
   2  14   1       39.27       41.53      3.30 o 
   3  14   1      258.84      263.79      7.04 o 
   4  14   1        0.74        2.41      2.22 o 
   5  14   1        1.13        1.80      2.37 o 
   6  14   1        4.77        4.12      2.71 o 
   7  14   1       23.50       33.17      4.20 o 
   8  14   1       80.69       90.42      6.89 o 
   9  14   1       14.00       21.14      4.05 o 
  -9  15   1       31.41       40.10      5.52 o 
  -8  15   1       37.57       43.63      4.66 o 
  -7  15   1       31.07       35.56      4.35 o 
  -6  15   1       45.38       50.40      4.05 o 
  -5  15   1       29.61       40.33      4.14 o 
  -4  15   1       28.28       26.54      3.67 o 
  -3  15   1       89.44       81.19      5.03 o 
  -2  15   1       48.13       38.94      4.54 o 
  -1  15   1        2.28        2.41      2.13 o 
   0  15   1       60.33       54.50      4.24 o 
   1  15   1      132.25      134.28      5.31 o 
   2  15   1       34.83       39.84      3.43 o 
   3  15   1       15.34       12.70      3.04 o 
   4  15   1      225.22      235.64      8.35 o 
   5  15   1        1.02        3.36      2.51 o 
   6  15   1       43.94       47.16      4.68 o 
   7  15   1        1.42        3.16      2.67 o 
   8  15   1        2.31        2.72      2.72 o 
  -7  16   1        2.79        6.16      3.47 o 
  -6  16   1       41.08       45.89      6.84 o 
  -5  16   1        0.27        2.29      2.52 o 
  -4  16   1       61.50       64.28      4.89 o 
  -3  16   1        8.62        5.60      2.62 o 
  -2  16   1        3.20        3.70      2.39 o 
  -1  16   1       27.53       25.22      3.69 o 
   0  16   1       16.27       12.52      2.94 o 
   1  16   1        7.74        9.62      2.83 o 
   2  16   1      189.21      178.95      8.84 o 
   3  16   1        0.03       -2.12      2.27 o 
   4  16   1        7.28        8.54      2.99 o 
   5  16   1        2.74        3.62      2.65 o 
   6  16   1        0.27        1.61      2.59 o 
   7  16   1       49.41       55.93      5.26 o 
  -6  17   1        5.39        8.38      3.82 o 
  -5  17   1        0.01       -0.59      2.81 o 
  -4  17   1       12.75       16.70      3.55 o 
  -3  17   1       27.93       33.54      4.34 o 
  -2  17   1       24.05       25.06      3.76 o 
  -1  17   1        2.82        6.88      2.81 o 
   0  17   1        2.43        6.56      2.71 o 
   1  17   1       61.60       60.30      5.77 o 
   2  17   1        0.00       -0.08      2.74 o 
   3  17   1        1.08       -0.38      2.87 o 
   4  17   1        0.64        2.21      2.92 o 
   5  17   1       10.96       13.98      4.42 o 
   6  17   1        4.66        3.03      4.40 o 
  -4  18   1        1.85        3.95      3.33 o 
  -3  18   1        2.04        4.03      2.77 o 
  -2  18   1        2.69        2.00      2.61 o 
  -1  18   1       24.95       27.07      4.79 o 
   0  18   1        2.62        2.35      3.03 o 
   1  18   1        6.36        7.43      3.46 o 
   2  18   1        0.51        2.02      3.55 o 
   3  18   1        1.47        3.43      3.27 o 
   4  18   1        1.39        4.44      3.45 o 
 -14   0   2       35.14       38.70      6.61 o 
 -13   0   2       38.34       42.37      6.80 o 
 -12   0   2      185.31      172.02     10.08 o 
 -11   0   2       14.64       12.96      4.47 o 
 -10   0   2       18.95       25.31      4.22 o 
  -9   0   2      599.47      605.45     15.24 o 
  -8   0   2      160.04      121.82      6.72 o 
  -7   0   2      494.43      486.17     11.96 o 
  -6   0   2      831.16      885.64     14.81 o 
  -5   0   2      846.28      777.52     12.72 o 
  -4   0   2       11.13        9.94      1.93 o 
  -3   0   2    11114.89    11444.37    125.78 o 
  -1   0   2      551.55      533.38     16.56 o 
   0   0   2      259.49      244.76      3.62 o 
   1   0   2      603.62      540.75      5.73 o 
   2   0   2     1597.83     1490.36     12.98 o 
   3   0   2      190.81      182.18      4.23 o 
   4   0   2        2.68        1.62      1.13 o 
   5   0   2     1266.73     1416.18     14.01 o 
   6   0   2      857.06      819.01     11.55 o 
   7   0   2        0.05        0.92      1.61 o 
   8   0   2       28.35       32.63      3.27 o 
   9   0   2      149.47      135.78      6.89 o 
  10   0   2        0.44        2.13      2.54 o 
  11   0   2      851.52      877.72     52.99 o 
  12   0   2       18.27       17.40      4.91 o 
  13   0   2        1.07        0.12      3.68 o 
 -14   1   2       69.64       71.12      5.58 o 
 -13   1   2       16.10       17.81      3.55 o 
 -12   1   2       36.83       35.04      4.00 o 
 -11   1   2        1.44        4.96      4.19 o 
 -10   1   2        0.22        1.01      1.72 o 
  -9   1   2       15.58       16.11      2.59 o 
  -8   1   2       26.22       25.19      1.97 o 
  -7   1   2      242.27      223.97      6.31 o 
  -6   1   2      530.69      530.29      8.29 o 
  -5   1   2      117.69       90.49      3.23 o 
  -4   1   2     4987.66     4929.59     20.88 o 
  -3   1   2     3380.90     3454.65     57.39 o 
  -2   1   2     3711.28     3901.24     19.73 o 
  -1   1   2      543.62      506.90      6.14 o 
   0   1   2       21.76       19.70      0.90 o 
   1   1   2      269.41      241.74      2.66 o 
   2   1   2     3207.16     3225.13     13.07 o 
   3   1   2     3395.79     3551.48     15.74 o 
   4   1   2     2797.28     2980.60     13.23 o 
   5   1   2        0.19        0.12      0.81 o 
   6   1   2        7.93        7.62      1.32 o 
   7   1   2      150.92      155.10      4.02 o 
   8   1   2       94.07       93.21      3.49 o 
   9   1   2       17.59       17.13      2.19 o 
  10   1   2      350.91      374.33      7.26 o 
  11   1   2       84.36       84.66      5.22 o 
  12   1   2        4.54        6.38      2.76 o 
  13   1   2        1.25        0.70      2.53 o 
 -14   2   2        8.79        8.38      3.30 o 
 -13   2   2       60.79       64.36      5.09 o 
 -12   2   2        9.13        9.78      2.87 o 
 -11   2   2        4.71        4.18      2.22 o 
 -10   2   2        8.15        8.26      2.30 o 
  -9   2   2      256.22      258.24      7.23 o 
  -8   2   2      172.38      182.16      5.74 o 
  -7   2   2       12.18       13.58      1.52 o 
  -6   2   2      240.70      231.72      4.11 o 
  -5   2   2      150.95      153.09      2.46 o 
  -4   2   2      176.05      178.21      2.61 o 
  -3   2   2     4687.38     4774.04     28.86 o 
  -2   2   2     8516.89     8653.92     99.94 o 
  -1   2   2       17.16       14.76      0.95 o 
   0   2   2      279.27      262.51      5.25 o 
   1   2   2     1965.60     1927.38     26.24 o 
   2   2   2       75.01       62.94      1.95 o 
   3   2   2      427.00      443.19      6.11 o 
   4   2   2     1099.89     1169.07     10.52 o 
   5   2   2      118.52      126.92      3.10 o 
   6   2   2        3.09        1.75      1.03 o 
   7   2   2      186.09      173.08      4.22 o 
   8   2   2       97.87      107.97      3.72 o 
   9   2   2       19.48       16.74      2.23 o 
  10   2   2      271.31      260.89      6.26 o 
  11   2   2       30.18       30.64      3.80 o 
  12   2   2       14.48       13.75      3.37 o 
  13   2   2       27.75       32.77      5.22 o 
 -14   3   2        9.10       10.72      3.43 o 
 -13   3   2       10.54       13.27      3.41 o 
 -12   3   2        0.45        0.69      2.09 o 
 -11   3   2       83.56       84.41      5.08 o 
 -10   3   2      234.37      221.06      8.50 o 
  -9   3   2      147.23      145.35      5.61 o 
  -8   3   2        4.89        5.77      1.22 o 
  -7   3   2        2.93        3.89      1.02 o 
  -6   3   2      212.51      203.97      3.41 o 
  -5   3   2      402.59      455.37      4.80 o 
  -4   3   2      202.60      176.00      3.27 o 
  -3   3   2     3162.40     3199.93     21.26 o 
  -2   3   2     3622.68     3577.69     24.70 o 
  -1   3   2        2.04        6.19      0.77 o 
   0   3   2     3350.25     3342.19     31.04 o 
   1   3   2      116.68       96.60      2.06 o 
   2   3   2        8.87        9.08      1.07 o 
   3   3   2     1283.25     1306.32     16.29 o 
   4   3   2     2634.26     2969.57     26.04 o 
   5   3   2       12.24       12.66      1.34 o 
   6   3   2       28.50       33.38      2.02 o 
   7   3   2       81.52       92.41      3.26 o 
   8   3   2       35.68       37.80      2.57 o 
   9   3   2       49.78       50.30      2.96 o 
  10   3   2      130.43      118.63      4.87 o 
  11   3   2        7.76        5.70      2.29 o 
  12   3   2       54.81       53.99      5.63 o 
  13   3   2        0.03       -1.25      2.78 o 
 -14   4   2        0.45        1.08      2.48 o 
 -13   4   2        2.42        3.98      2.64 o 
 -12   4   2       42.30       44.22      4.30 o 
 -11   4   2       46.46       42.64      4.06 o 
 -10   4   2       13.54       14.01      2.84 o 
  -9   4   2      332.08      315.81      9.07 o 
  -8   4   2       91.17      111.63      3.18 o 
  -7   4   2       30.37       34.15      1.92 o 
  -6   4   2      353.77      328.28      6.93 o 
  -5   4   2      393.70      428.63      6.68 o 
  -4   4   2      753.27      748.24      6.41 o 
  -3   4   2      437.13      442.01      4.73 o 
  -2   4   2      694.30      654.95      5.40 o 
  -1   4   2       98.06       93.49      1.95 o 
   0   4   2        4.67        3.76      0.78 o 
   1   4   2     2573.04     2687.79     15.19 o 
   2   4   2      184.26      170.30      3.12 o 
   3   4   2      228.99      235.13      4.64 o 
   4   4   2     2676.18     3241.07     46.85 o 
   5   4   2      125.23      130.36      3.19 o 
   6   4   2       80.84       90.02      3.24 o 
   7   4   2       17.81       18.74      1.93 o 
   8   4   2       22.26       28.39      2.29 o 
   9   4   2        3.26        3.94      1.68 o 
  10   4   2       27.30       21.05      2.55 o 
  11   4   2       31.13       34.60      4.01 o 
  12   4   2       31.77       43.47      5.46 o 
  13   4   2        2.72        2.31      3.25 o 
 -14   5   2        0.76       -0.23      2.38 o 
 -13   5   2       17.54       15.57      3.51 o 
 -12   5   2       48.26       47.78      4.44 o 
 -11   5   2       18.60       18.11      3.20 o 
 -10   5   2      398.69      376.54      9.41 o 
  -9   5   2      110.87      110.43      4.23 o 
  -8   5   2       60.29       66.29      2.96 o 
  -7   5   2        9.26       10.77      1.49 o 
  -6   5   2      169.58      164.91      3.65 o 
  -5   5   2       92.21       91.99      2.69 o 
  -4   5   2      599.89      611.02      6.20 o 
  -3   5   2      678.25      723.89      6.41 o 
  -2   5   2       99.51       91.61      2.27 o 
  -1   5   2     1208.63     1212.71      9.46 o 
   0   5   2       32.68       31.52      1.57 o 
   1   5   2      110.29      101.72      2.44 o 
   2   5   2     2003.10     2187.03     28.08 o 
   3   5   2      127.53      123.97      2.56 o 
   4   5   2      135.89      119.25      3.03 o 
   5   5   2        0.02       -0.03      0.88 o 
   6   5   2      270.35      277.91      5.03 o 
   7   5   2      645.15      667.23     11.15 o 
   8   5   2      121.22      129.35      4.10 o 
   9   5   2       55.50       52.99      3.14 o 
  10   5   2       66.30       60.20      3.92 o 
  11   5   2        8.26        5.04      2.76 o 
  12   5   2       88.46       89.10      8.43 o 
  13   5   2        1.75        1.84      3.31 o 
 -14   6   2        1.41        3.39      3.21 o 
 -13   6   2       76.57       79.47      5.65 o 
 -12   6   2        4.55        4.11      2.61 o 
 -11   6   2       72.58       69.02      4.85 o 
 -10   6   2       33.78       39.02      3.73 o 
  -9   6   2       45.65       43.83      3.38 o 
  -8   6   2       13.70       11.60      1.75 o 
  -7   6   2      309.47      318.62      5.46 o 
  -6   6   2       31.44       26.97      1.91 o 
  -5   6   2        0.52        2.46      1.05 o 
  -4   6   2     1401.12     1476.97     10.14 o 
  -3   6   2       89.78       95.14      2.63 o 
  -2   6   2      313.39      322.32      4.33 o 
  -1   6   2        1.26        0.43      0.63 o 
   0   6   2        2.52        2.03      0.86 o 
   1   6   2       78.14       86.61      2.55 o 
   2   6   2       89.09       82.64      2.56 o 
   3   6   2       35.30       26.02      2.10 o 
   4   6   2      595.38      635.16      8.90 o 
   5   6   2       30.88       39.05      2.08 o 
   6   6   2       54.70       48.89      2.46 o 
   7   6   2        1.27        2.54      1.33 o 
   8   6   2        0.94        1.51      1.43 o 
   9   6   2      105.46       98.05      4.38 o 
  10   6   2        0.00       -0.15      1.90 o 
  11   6   2       17.48       21.31      3.79 o 
  12   6   2       24.27       21.26      4.77 o 
 -13   7   2        3.04        2.31      2.68 o 
 -12   7   2       77.37       74.40      5.39 o 
 -11   7   2       11.89       13.87      3.07 o 
 -10   7   2        1.76        2.61      2.17 o 
  -9   7   2       24.95       21.54      2.65 o 
  -8   7   2       46.42       41.52      2.63 o 
  -7   7   2      117.95      125.24      3.77 o 
  -6   7   2      229.54      209.72      4.54 o 
  -5   7   2       33.90       35.53      2.11 o 
  -4   7   2      408.63      374.03      5.46 o 
  -3   7   2      543.62      553.96     10.02 o 
  -2   7   2      812.33      839.65      7.33 o 
  -1   7   2       75.64       83.05      2.29 o 
   0   7   2       72.49       76.85      2.68 o 
   1   7   2      137.55      122.95      3.25 o 
   2   7   2        1.85        2.04      0.96 o 
   3   7   2      551.42      590.03      9.31 o 
   4   7   2      773.00      822.49     12.11 o 
   5   7   2       30.80       30.61      2.01 o 
   6   7   2       30.73       24.18      2.05 o 
   7   7   2      121.58      115.58      3.77 o 
   8   7   2       37.08       36.41      2.96 o 
   9   7   2        0.15        0.40      1.72 o 
  10   7   2      118.83      111.10      5.05 o 
  11   7   2      106.74      102.58      6.05 o 
  12   7   2       26.57       32.60      6.74 o 
 -13   8   2        1.69        3.11      2.69 o 
 -12   8   2        7.01        8.83      3.12 o 
 -11   8   2       54.85       61.15      4.81 o 
 -10   8   2       87.85       93.61      6.95 o 
  -9   8   2      107.23       94.94      4.38 o 
  -8   8   2      351.64      352.94      6.54 o 
  -7   8   2      340.16      331.89      6.11 o 
  -6   8   2       14.11       15.22      1.92 o 
  -5   8   2        3.03        0.92      1.29 o 
  -4   8   2      139.59      130.69      3.53 o 
  -3   8   2       54.97       48.32      2.22 o 
  -2   8   2      676.85      737.94      7.27 o 
  -1   8   2        0.26        0.54      0.81 o 
   0   8   2      421.28      438.80      6.32 o 
   1   8   2     1931.05     2058.62     26.20 o 
   2   8   2      349.42      346.60      6.95 o 
   3   8   2      187.17      188.53      3.45 o 
   4   8   2        0.97        1.55      1.05 o 
   5   8   2      114.34      112.32      3.33 o 
   6   8   2       36.18       41.85      2.47 o 
   7   8   2        0.85       -0.38      1.69 o 
   8   8   2        6.28        4.34      1.91 o 
   9   8   2        0.40        0.17      2.04 o 
  10   8   2        3.00        3.24      2.45 o 
  11   8   2       79.30       74.26      6.50 o 
  12   8   2        0.12       -0.83      3.55 o 
 -13   9   2       19.51       15.85      4.22 o 
 -12   9   2        1.71       -0.77      2.38 o 
 -11   9   2       66.05       70.52      5.93 o 
 -10   9   2        1.69        0.28      2.08 o 
  -9   9   2       32.94       36.71      3.18 o 
  -8   9   2      768.28      804.25     10.07 o 
  -7   9   2       23.62       25.29      2.39 o 
  -6   9   2        8.06        8.55      1.75 o 
  -5   9   2      120.16      118.72      3.72 o 
  -4   9   2      240.02      230.19      4.78 o 
  -3   9   2        2.10        0.65      1.07 o 
  -2   9   2        4.61        6.92      1.31 o 
  -1   9   2       15.49       14.88      1.52 o 
   0   9   2      670.00      751.34      7.21 o 
   1   9   2      187.80      203.14      4.74 o 
   2   9   2        0.84        2.01      1.46 o 
   3   9   2      642.17      669.13     13.52 o 
   4   9   2       77.44       73.59      3.27 o 
   5   9   2      483.60      491.37      9.81 o 
   6   9   2       36.77       29.84      3.28 o 
   7   9   2      144.07      134.44      5.87 o 
   8   9   2       64.97       61.11      5.16 o 
   9   9   2       13.84        9.65      3.32 o 
  10   9   2        7.04        5.84      2.79 o 
  11   9   2       52.19       58.55      6.03 o 
 -12  10   2        7.90        6.72      3.19 o 
 -11  10   2       12.47       12.03      3.20 o 
 -10  10   2        9.38       12.97      3.03 o 
  -9  10   2       48.66       45.63      3.53 o 
  -8  10   2      112.99      112.99      4.28 o 
  -7  10   2      371.10      361.51     11.81 o 
  -6  10   2       42.93       40.68      2.71 o 
  -5  10   2       40.50       37.61      2.57 o 
  -4  10   2       66.24       63.41      2.91 o 
  -3  10   2      414.76      440.92      6.54 o 
  -2  10   2      151.29      167.82      4.03 o 
  -1  10   2      257.76      268.98      4.74 o 
   0  10   2      136.73      153.86      3.44 o 
   1  10   2       94.67       92.75      3.57 o 
   2  10   2       56.87       62.19      3.08 o 
   3  10   2        0.83        0.27      1.30 o 
   4  10   2        7.14        7.28      1.81 o 
   5  10   2      221.02      213.48      7.01 o 
   6  10   2      594.67      575.13     11.48 o 
   7  10   2       19.96       17.59      3.14 o 
   8  10   2       15.52       13.74      3.10 o 
   9  10   2        0.50        0.37      2.23 o 
  10  10   2       23.96       19.96      3.69 o 
  11  10   2        1.47        3.34      3.34 o 
 -12  11   2       18.40       24.50      8.55 o 
 -11  11   2        9.06        6.77      2.87 o 
 -10  11   2        8.30       13.64      3.19 o 
  -9  11   2      148.38      160.75      5.89 o 
  -8  11   2      152.25      160.12      5.07 o 
  -7  11   2       15.71       19.48      2.49 o 
  -6  11   2      294.47      291.42      6.26 o 
  -5  11   2        0.90       -0.21      1.38 o 
  -4  11   2       34.78       32.96      2.77 o 
  -3  11   2      285.95      301.26      5.72 o 
  -2  11   2      171.56      177.24      4.30 o 
  -1  11   2       96.43      101.40      3.30 o 
   0  11   2      362.86      402.26      8.87 o 
   1  11   2      105.93      104.57      4.78 o 
   2  11   2       14.06       11.62      1.99 o 
   3  11   2      106.56      104.05      4.08 o 
   4  11   2     1078.17     1069.19     34.46 o 
   5  11   2      493.63      489.22     10.62 o 
   6  11   2       78.44       84.61      5.10 o 
   7  11   2       84.56       79.46      5.10 o 
   8  11   2        0.08        0.60      2.25 o 
   9  11   2       14.75       12.98      3.30 o 
  10  11   2       15.05       25.37      4.14 o 
 -11  12   2       59.60       73.29      8.00 o 
 -10  12   2        3.85        2.89      2.82 o 
  -9  12   2       16.43       18.58      3.06 o 
  -8  12   2       11.41       10.73      2.24 o 
  -7  12   2       33.52       29.64      2.77 o 
  -6  12   2      284.89      269.06      6.26 o 
  -5  12   2        0.35        0.13      1.66 o 
  -4  12   2      183.90      185.97      4.94 o 
  -3  12   2        8.15        4.85      1.60 o 
  -2  12   2        5.43        9.72      2.05 o 
  -1  12   2       34.48       31.62      2.75 o 
   0  12   2        3.44        4.79      1.79 o 
   1  12   2       29.19       27.15      2.65 o 
   2  12   2      675.26      714.15     15.33 o 
   3  12   2        5.74        2.79      2.15 o 
   4  12   2       15.62       16.05      3.03 o 
   5  12   2       47.12       44.77      4.66 o 
   6  12   2       58.93       53.53      4.38 o 
   7  12   2       26.13       26.37      3.81 o 
   8  12   2        0.46        0.17      2.45 o 
   9  12   2       10.20       12.27      3.46 o 
  10  12   2        6.75       14.89      4.33 o 
 -10  13   2       58.48       54.87      7.09 o 
  -9  13   2        6.38        9.87      3.11 o 
  -8  13   2        1.64        3.69      2.15 o 
  -7  13   2       49.18       51.38      3.37 o 
  -6  13   2      404.55      382.67      8.75 o 
  -5  13   2       10.35       12.14      2.21 o 
  -4  13   2        6.11        3.85      1.71 o 
  -3  13   2        3.92        2.69      1.83 o 
  -2  13   2       21.92       19.52      2.60 o 
  -1  13   2       49.01       50.28      3.40 o 
   0  13   2       68.22       69.91      3.78 o 
   1  13   2       42.09       39.98      3.07 o 
   2  13   2      117.63      116.22      5.60 o 
   3  13   2       73.05       74.92      4.76 o 
   4  13   2      435.58      426.54     10.60 o 
   5  13   2        3.31        3.16      2.32 o 
   6  13   2      276.23      276.46      9.02 o 
   7  13   2        0.01       -0.21      2.31 o 
   8  13   2        0.89        2.59      2.65 o 
   9  13   2        6.00        4.79      2.98 o 
  -9  14   2        0.39       -0.26      2.57 o 
  -8  14   2        0.13        3.05      2.57 o 
  -7  14   2        1.19       -0.28      1.96 o 
  -6  14   2       82.86       75.50      4.37 o 
  -5  14   2       34.14       34.22      3.80 o 
  -4  14   2        6.60        6.43      2.18 o 
  -3  14   2      189.24      194.74      9.50 o 
  -2  14   2       88.56       78.86      4.18 o 
  -1  14   2       71.35       59.99      3.73 o 
   0  14   2        8.56        7.71      2.20 o 
   1  14   2      157.15      149.41      6.31 o 
   2  14   2       90.48       88.46      5.22 o 
   3  14   2       28.11       24.64      3.65 o 
   4  14   2       47.15       55.06      4.55 o 
   5  14   2       78.97       82.89      5.44 o 
   6  14   2       30.12       26.39      3.97 o 
   7  14   2       63.42       59.05      5.04 o 
   8  14   2        0.09        3.70      2.80 o 
  -9  15   2       13.87       18.87      4.76 o 
  -8  15   2       10.05       14.44      3.20 o 
  -7  15   2        6.81        6.78      2.98 o 
  -6  15   2       70.07       84.85      5.45 o 
  -5  15   2        0.01        1.40      2.24 o 
  -4  15   2       79.13       77.44      5.10 o 
  -3  15   2        0.00        1.04      2.10 o 
  -2  15   2       30.30       36.95      3.39 o 
  -1  15   2        1.46        0.79      1.93 o 
   0  15   2       36.97       31.16      3.21 o 
   1  15   2       47.47       47.81      4.26 o 
   2  15   2       96.17       95.85      5.63 o 
   3  15   2        9.85        9.19      2.99 o 
   4  15   2       21.23       19.80      3.67 o 
   5  15   2        6.28        5.35      2.77 o 
   6  15   2        1.02       -0.28      2.66 o 
   7  15   2        0.33       -1.59      2.38 o 
  -8  16   2        0.28        3.12      4.06 o 
  -7  16   2       26.24       35.50      4.62 o 
  -6  16   2        0.59        4.22      2.74 o 
  -5  16   2        7.41        7.54      2.93 o 
  -4  16   2        1.52        1.22      2.40 o 
  -3  16   2       23.99       22.38      3.65 o 
  -2  16   2       77.48       78.02      5.22 o 
  -1  16   2       35.07       43.22      4.19 o 
   0  16   2       25.21       33.22      4.01 o 
   1  16   2        0.38        3.16      2.38 o 
   2  16   2       14.68       17.09      3.47 o 
   3  16   2       41.83       43.23      4.47 o 
   4  16   2        0.02       -2.39      2.39 o 
   5  16   2        0.29        2.34      2.70 o 
   6  16   2        5.07        6.52      3.20 o 
  -6  17   2       12.48       12.38      3.46 o 
  -5  17   2       43.30       49.80      4.92 o 
  -4  17   2        1.03        1.07      2.42 o 
  -3  17   2        1.65        2.34      2.56 o 
  -2  17   2       12.49       14.21      3.30 o 
  -1  17   2        2.66        3.79      3.14 o 
   0  17   2        1.07        4.54      3.04 o 
   1  17   2       27.33       35.12      5.04 o 
   2  17   2       28.44       34.13      4.90 o 
   3  17   2       13.24       17.18      3.81 o 
   4  17   2        1.06       -0.66      2.44 o 
   5  17   2       14.11       21.77      4.17 o 
  -4  18   2       16.67       21.13      4.01 o 
  -3  18   2       13.96       10.84      3.36 o 
  -2  18   2        0.46       -1.42      2.79 o 
  -1  18   2       19.86       20.24      4.72 o 
   0  18   2       75.92       78.97      6.69 o 
   1  18   2       20.71       17.82      4.34 o 
   2  18   2        1.45        1.12      3.01 o 
   3  18   2        9.61       10.47      4.02 o 
 -14   1   3       15.73       16.68      3.73 o 
 -13   1   3      113.22      125.79      6.68 o 
 -12   1   3       51.20       54.52      4.60 o 
 -11   1   3       43.08       45.15      5.38 o 
 -10   1   3        4.66        3.72      1.98 o 
  -9   1   3        0.01        0.35      1.40 o 
  -8   1   3       33.33       35.04      2.92 o 
  -7   1   3      237.95      236.67      6.16 o 
  -6   1   3      473.51      482.14      8.03 o 
  -5   1   3      683.73      729.85      8.23 o 
  -4   1   3     1755.15     1884.07     20.60 o 
  -3   1   3      172.43      153.19      2.59 o 
  -2   1   3     1604.64     1609.40     10.28 o 
  -1   1   3        2.83        2.26      0.73 o 
   0   1   3      162.13      151.50      2.49 o 
   1   1   3     1588.65     1532.93     14.05 o 
   2   1   3      345.91      365.33      4.16 o 
   3   1   3        1.03        2.84      0.82 o 
   4   1   3      100.72      108.56      2.83 o 
   5   1   3      975.09      973.67      8.71 o 
   6   1   3       15.06       13.58      1.69 o 
   7   1   3      601.78      601.85      8.20 o 
   8   1   3      259.85      274.35      5.82 o 
   9   1   3     1096.22     1145.22     12.33 o 
  10   1   3       43.67       48.23      3.22 o 
  11   1   3       14.47       18.81      2.77 o 
  12   1   3        0.21        0.27      2.87 o 
  13   1   3        0.60        2.87      5.52 o 
 -14   2   3       38.26       37.60      4.67 o 
 -13   2   3        0.01        0.64      2.35 o 
 -12   2   3      118.67      121.82      6.26 o 
 -11   2   3       41.48       36.75      3.62 o 
 -10   2   3      229.79      197.31     15.46 o 
  -9   2   3        0.28        0.94      1.56 o 
  -8   2   3        8.53       12.88      2.28 o 
  -7   2   3      171.06      197.53      3.75 o 
  -6   2   3      564.21      602.75      8.50 o 
  -5   2   3      486.34      523.51      4.97 o 
  -4   2   3     2609.16     2882.23     21.32 o 
  -3   2   3     6288.44     6539.04     62.41 o 
  -2   2   3     2450.91     2497.52     21.95 o 
  -1   2   3       19.47       22.92      1.24 o 
   0   2   3       94.03       86.13      1.89 o 
   1   2   3       41.11       40.79      1.35 o 
   2   2   3     3204.98     3439.43     27.51 o 
   3   2   3      524.07      495.95      5.72 o 
   4   2   3       49.59       44.82      2.12 o 
   5   2   3      443.42      509.07      6.32 o 
   6   2   3      308.00      292.32      5.23 o 
   7   2   3       74.03       68.15      3.03 o 
   8   2   3        9.12       10.94      1.96 o 
   9   2   3       76.12       82.67      3.77 o 
  10   2   3       14.50       16.33      2.51 o 
  11   2   3        5.82        9.71      2.71 o 
  12   2   3        6.68       11.58      3.89 o 
 -14   3   3        5.21        5.94      2.96 o 
 -13   3   3       23.30       21.56      3.73 o 
 -12   3   3       26.92       26.57      3.92 o 
 -11   3   3       44.19       45.17      4.06 o 
 -10   3   3       61.73       61.18      4.21 o 
  -9   3   3       36.03       37.31      3.34 o 
  -8   3   3      143.12      152.49      4.00 o 
  -7   3   3        1.00       -0.71      1.00 o 
  -6   3   3      541.43      590.12      8.67 o 
  -5   3   3       56.27       77.41      2.23 o 
  -4   3   3      161.05      166.47      3.05 o 
  -3   3   3      959.34      962.08     12.97 o 
  -2   3   3       11.99       15.58      1.18 o 
  -1   3   3       66.55       71.97      1.86 o 
   0   3   3      158.25      169.71      2.49 o 
   1   3   3       58.88       50.66      1.88 o 
   2   3   3     2551.79     2792.26     30.69 o 
   3   3   3     4805.00     5361.72     54.89 o 
   4   3   3       28.84       30.79      1.67 o 
   5   3   3      458.07      453.28      6.61 o 
   6   3   3       82.75       92.20      3.14 o 
   7   3   3      603.58      606.40     11.09 o 
   8   3   3      256.96      264.06      5.75 o 
   9   3   3        1.95        4.40      1.84 o 
  10   3   3       53.37       60.21      3.95 o 
  11   3   3       32.99       37.61      3.91 o 
  12   3   3        4.61        2.76      3.27 o 
 -14   4   3        5.97        7.17      3.05 o 
 -13   4   3      120.88      123.95      6.78 o 
 -12   4   3       17.78       17.15      3.40 o 
 -11   4   3        5.94        5.59      2.33 o 
 -10   4   3       69.92       68.38      4.51 o 
  -9   4   3       54.64       46.84      3.62 o 
  -8   4   3       19.28       15.05      1.89 o 
  -7   4   3       85.92       86.31      2.60 o 
  -6   4   3     1100.01     1120.26     11.03 o 
  -5   4   3      229.22      252.22      4.05 o 
  -4   4   3     7564.73     8316.02     66.38 o 
  -3   4   3        0.00       -0.28      0.69 o 
  -2   4   3      116.98      122.53      2.59 o 
  -1   4   3     1426.75     1427.85     12.32 o 
   0   4   3      633.12      614.66      5.91 o 
   1   4   3      264.60      222.53      3.55 o 
   2   4   3        0.75        3.72      0.99 o 
   3   4   3      184.10      184.01      3.99 o 
   4   4   3       22.25       24.15      1.53 o 
   5   4   3        0.19        0.89      0.90 o 
   6   4   3       11.33        9.65      1.65 o 
   7   4   3        5.33        4.39      1.47 o 
   8   4   3       24.88       24.48      2.41 o 
   9   4   3     1316.24     1323.38     19.66 o 
  10   4   3        7.93        4.78      2.31 o 
  11   4   3        9.49       11.12      3.34 o 
  12   4   3       18.56       16.30      5.47 o 
 -14   5   3        1.72        1.90      2.73 o 
 -13   5   3       25.00       28.22      4.40 o 
 -12   5   3        3.89        5.96      2.61 o 
 -11   5   3        0.08       -1.20      1.86 o 
 -10   5   3      681.88      653.75     12.44 o 
  -9   5   3      176.72      175.54      6.33 o 
  -8   5   3      106.05      112.62      3.98 o 
  -7   5   3       53.39       42.93      2.23 o 
  -6   5   3       70.51       73.51      2.57 o 
  -5   5   3      161.36      167.82      3.60 o 
  -4   5   3      516.30      481.68      6.20 o 
  -3   5   3       81.29       75.80      2.35 o 
  -2   5   3     1051.65     1055.16      9.45 o 
  -1   5   3       76.41       92.11      2.14 o 
   0   5   3      260.32      262.91      5.41 o 
   1   5   3      853.63      894.18     11.04 o 
   2   5   3      844.62      902.54     14.44 o 
   3   5   3      166.44      207.64      4.22 o 
   4   5   3       31.83       21.69      1.74 o 
   5   5   3        6.00        6.47      1.31 o 
   6   5   3       25.33       26.88      2.21 o 
   7   5   3       41.26       42.94      2.58 o 
   8   5   3       27.26       25.11      2.71 o 
   9   5   3       74.12       88.62      4.41 o 
  10   5   3       47.52       41.35      3.62 o 
  11   5   3       30.58       27.30      4.15 o 
  12   5   3       29.30       38.00      5.67 o 
 -14   6   3        1.93        2.87      2.82 o 
 -13   6   3       39.49       44.31      4.80 o 
 -12   6   3        4.24        4.86      2.49 o 
 -11   6   3       61.91       60.22      4.65 o 
 -10   6   3      209.76      209.10      7.37 o 
  -9   6   3        4.20        3.21      2.00 o 
  -8   6   3        1.34        1.12      1.39 o 
  -7   6   3      207.10      217.04      4.55 o 
  -6   6   3       43.08       46.47      2.34 o 
  -5   6   3        1.68        3.25      1.17 o 
  -4   6   3     2319.92     2473.57     15.28 o 
  -3   6   3      365.20      384.36      6.04 o 
  -2   6   3        0.59        1.33      0.81 o 
  -1   6   3       14.79       16.23      1.21 o 
   0   6   3      477.05      461.10      6.34 o 
   1   6   3     1178.11     1321.89     11.80 o 
   2   6   3      984.08     1045.26     11.91 o 
   3   6   3        1.21        1.64      1.30 o 
   4   6   3        5.31        4.62      1.02 o 
   5   6   3      121.94      116.36      3.19 o 
   6   6   3        1.06        1.10      1.37 o 
   7   6   3        3.12        4.16      1.85 o 
   8   6   3        6.31        6.05      2.03 o 
   9   6   3      226.51      201.64      7.07 o 
  10   6   3        0.08        1.58      2.08 o 
  11   6   3        3.43        2.90      3.29 o 
  12   6   3       48.46       48.92      7.38 o 
 -13   7   3       14.31       16.14      3.57 o 
 -12   7   3        2.64        2.05      2.37 o 
 -11   7   3       22.46       25.11      3.66 o 
 -10   7   3      317.67      305.29      8.83 o 
  -9   7   3        0.31       -0.91      1.52 o 
  -8   7   3       77.20       77.22      3.48 o 
  -7   7   3      237.22      232.38      4.97 o 
  -6   7   3      479.23      457.55      7.22 o 
  -5   7   3      698.30      696.46      7.81 o 
  -4   7   3        4.87        2.61      1.10 o 
  -3   7   3     1865.79     2037.18     12.24 o 
  -2   7   3       36.59       28.94      1.67 o 
  -1   7   3       38.17       45.79      1.91 o 
   0   7   3       65.17       87.26      2.87 o 
   1   7   3      226.73      233.30      4.20 o 
   2   7   3      387.35      427.60      8.17 o 
   3   7   3     1168.38     1265.00     29.65 o 
   4   7   3      166.22      177.31      4.40 o 
   5   7   3      277.52      279.39      5.88 o 
   6   7   3      299.24      310.77      6.65 o 
   7   7   3       67.52       70.83      3.73 o 
   8   7   3       32.27       27.43      2.96 o 
   9   7   3        3.90        2.36      2.74 o 
  10   7   3        3.49        6.66      3.42 o 
  11   7   3        2.60        1.71      3.11 o 
 -13   8   3       18.66       17.59      3.87 o 
 -12   8   3        0.72        0.27      2.30 o 
 -11   8   3        4.60        5.45      2.60 o 
 -10   8   3      219.91      211.43      7.62 o 
  -9   8   3       99.84       98.02      5.52 o 
  -8   8   3       56.50       65.59      3.57 o 
  -7   8   3       69.68       68.34      3.10 o 
  -6   8   3      398.05      400.58      6.48 o 
  -5   8   3       57.19       53.21      2.61 o 
  -4   8   3      678.08      685.22      7.80 o 
  -3   8   3      649.73      769.47      7.89 o 
  -2   8   3      354.44      353.45      5.08 o 
  -1   8   3       40.46       40.77      1.78 o 
   0   8   3        0.94       -0.75      0.92 o 
   1   8   3       98.15       98.82      3.14 o 
   2   8   3      504.29      531.74      9.45 o 
   3   8   3      206.72      199.61      4.15 o 
   4   8   3       55.87       54.98      3.63 o 
   5   8   3      307.57      295.32      7.85 o 
   6   8   3        1.12        2.78      1.94 o 
   7   8   3      135.65      108.12      5.36 o 
   8   8   3       37.32       27.39      3.67 o 
   9   8   3        8.77        9.32      2.86 o 
  10   8   3        1.18        0.21      2.31 o 
  11   8   3       15.30       20.27      4.53 o 
 -13   9   3        0.00        0.31      2.74 o 
 -12   9   3       12.20       16.02      3.61 o 
 -11   9   3        0.22        0.51      2.28 o 
 -10   9   3       78.36       81.48      5.21 o 
  -9   9   3       17.24       20.82      2.80 o 
  -8   9   3        2.06        1.86      1.60 o 
  -7   9   3       10.65        8.90      1.88 o 
  -6   9   3       54.91       57.95      2.96 o 
  -5   9   3      370.54      364.34      7.80 o 
  -4   9   3       98.15       97.67      3.32 o 
  -3   9   3      111.10      113.83      3.37 o 
  -2   9   3      213.76      223.94      4.30 o 
  -1   9   3       19.49       21.18      2.18 o 
   0   9   3      201.78      223.56      5.03 o 
   1   9   3        2.57        3.35      1.26 o 
   2   9   3      105.29      114.91      3.59 o 
   3   9   3      101.02       97.93      4.72 o 
   4   9   3        0.07       -1.48      1.48 o 
   5   9   3       34.14       39.69      3.56 o 
   6   9   3      132.02      127.42      5.80 o 
   7   9   3      318.82      264.99     10.47 o 
   8   9   3       10.41        6.74      2.56 o 
   9   9   3       17.77       14.22      3.29 o 
  10   9   3        1.94        3.34      2.74 o 
  11   9   3       26.89       24.39      5.02 o 
 -12  10   3        6.71       10.55      3.36 o 
 -11  10   3        1.20        0.36      2.47 o 
 -10  10   3       20.91       23.80      4.21 o 
  -9  10   3      146.92      145.01      5.55 o 
  -8  10   3      329.78      304.13      9.86 o 
  -7  10   3      144.54      133.34      4.43 o 
  -6  10   3      248.37      269.53      5.88 o 
  -5  10   3      103.60      101.57      3.70 o 
  -4  10   3       20.28       17.51      1.97 o 
  -3  10   3        1.66        1.55      1.23 o 
  -2  10   3       39.83       34.85      2.17 o 
  -1  10   3       39.54       47.59      2.86 o 
   0  10   3        9.02       11.16      1.84 o 
   1  10   3       43.55       44.04      2.70 o 
   2  10   3      314.85      301.48      7.77 o 
   3  10   3      350.79      340.77      8.52 o 
   4  10   3       73.72       78.65      4.57 o 
   5  10   3       45.52       46.10      4.09 o 
   6  10   3        0.88        1.11      2.10 o 
   7  10   3      182.58      154.23      6.75 o 
   8  10   3        1.16       -0.11      2.14 o 
   9  10   3        5.79        4.86      2.69 o 
  10  10   3        2.13        1.79      2.58 o 
 -12  11   3        0.86        2.59      2.96 o 
 -11  11   3        2.48        4.07      2.86 o 
 -10  11   3        7.77       11.49      3.08 o 
  -9  11   3       41.04       49.59      3.85 o 
  -8  11   3       68.51       71.69      3.72 o 
  -7  11   3       21.51       23.80      2.63 o 
  -6  11   3      362.58      366.40      7.00 o 
  -5  11   3      148.50      147.29      4.50 o 
  -4  11   3        9.44        9.00      1.76 o 
  -3  11   3        1.28        0.68      1.35 o 
  -2  11   3        2.17        0.06      1.43 o 
  -1  11   3      131.70      119.99      4.34 o 
   0  11   3        9.57        8.54      1.93 o 
   1  11   3        0.12        0.72      1.48 o 
   2  11   3       30.45       26.90      3.29 o 
   3  11   3      165.97      160.70     14.98 o 
   4  11   3      274.89      240.10      7.72 o 
   5  11   3        7.00        7.30      2.62 o 
   6  11   3        0.56        1.13      2.14 o 
   7  11   3        0.03        1.15      2.21 o 
   8  11   3       27.60       26.66      3.90 o 
   9  11   3        8.16        7.77      3.11 o 
  10  11   3        3.16        2.89      2.81 o 
 -11  12   3        0.01       -0.24      3.09 o 
 -10  12   3        0.32       -0.32      2.37 o 
  -9  12   3       45.17       43.07      3.89 o 
  -8  12   3       11.22       14.19      2.47 o 
  -7  12   3        1.68        1.00      1.70 o 
  -6  12   3      221.36      231.51      7.89 o 
  -5  12   3       35.48       37.77      2.80 o 
  -4  12   3        0.09       -1.36      1.36 o 
  -3  12   3        0.71        2.46      1.75 o 
  -2  12   3      134.18      141.14      4.93 o 
  -1  12   3      102.95      107.24      4.37 o 
   0  12   3       71.71       73.84      3.71 o 
   1  12   3      127.21      113.90      5.46 o 
   2  12   3      207.25      204.17      7.12 o 
   3  12   3      213.74      229.17      7.63 o 
   4  12   3       13.88       10.20      2.77 o 
   5  12   3       11.89       13.14      2.98 o 
   6  12   3      242.51      208.64      7.91 o 
   7  12   3       11.43        7.71      3.05 o 
   8  12   3       12.00       11.59      3.25 o 
   9  12   3       13.61       14.67      3.67 o 
 -10  13   3       49.44       55.25      5.80 o 
  -9  13   3       45.95       42.25      4.02 o 
  -8  13   3      107.35      113.61      4.76 o 
  -7  13   3        0.68        2.45      1.87 o 
  -6  13   3        7.50        4.11      2.11 o 
  -5  13   3       33.80       27.41      3.01 o 
  -4  13   3      123.18      114.68      4.86 o 
  -3  13   3       14.96       10.50      2.30 o 
  -2  13   3       15.29       10.37      2.26 o 
  -1  13   3      229.13      220.78      6.25 o 
   0  13   3      317.58      309.62      8.62 o 
   1  13   3      120.27      115.49      5.70 o 
   2  13   3      224.25      205.39      7.39 o 
   3  13   3      179.59      172.33      7.05 o 
   4  13   3       12.45       10.52      2.85 o 
   5  13   3       86.58       91.85      5.65 o 
   6  13   3       30.99       28.61      4.10 o 
   7  13   3        0.47        2.23      2.53 o 
   8  13   3        0.30        0.29      2.61 o 
  -9  14   3       10.75       10.64      3.29 o 
  -8  14   3       25.26       28.06      4.68 o 
  -7  14   3        7.69        5.43      2.48 o 
  -6  14   3        3.39        2.46      2.08 o 
  -5  14   3        0.74        0.09      1.87 o 
  -4  14   3       63.20       66.36      4.06 o 
  -3  14   3       42.37       37.54      3.30 o 
  -2  14   3        2.85        2.67      1.88 o 
  -1  14   3        3.94        4.35      2.39 o 
   0  14   3       24.04       26.03      3.61 o 
   1  14   3      143.19      140.09      6.39 o 
   2  14   3       10.31       11.27      2.99 o 
   3  14   3       21.90       25.29      3.71 o 
   4  14   3        6.26        6.81      2.84 o 
   5  14   3       45.32       52.11      4.75 o 
   6  14   3        0.04       -0.70      2.32 o 
   7  14   3        0.78        1.28      2.53 o 
   8  14   3        0.12        0.69      2.65 o 
  -9  15   3       54.21       71.91     11.71 o 
  -8  15   3        0.74        4.07      3.24 o 
  -7  15   3       46.61       60.32      5.83 o 
  -6  15   3        6.03        4.58      2.67 o 
  -5  15   3       39.89       37.73      3.65 o 
  -4  15   3        1.05        1.32      1.97 o 
  -3  15   3        9.41        7.76      2.33 o 
  -2  15   3       63.91       68.32      4.18 o 
  -1  15   3      127.83      121.66      6.12 o 
   0  15   3       43.48       44.57      4.28 o 
   1  15   3       26.23       23.97      3.74 o 
   2  15   3       83.44       86.50      5.61 o 
   3  15   3       16.11       16.60      3.51 o 
   4  15   3        3.88        3.61      2.54 o 
   5  15   3       33.95       34.98      4.53 o 
   6  15   3       32.54       29.97      4.42 o 
   7  15   3        2.08        1.31      2.79 o 
  -7  16   3        0.18        0.47      2.58 o 
  -6  16   3        2.41        3.19      2.82 o 
  -5  16   3        0.04        0.31      2.34 o 
  -4  16   3       14.79       18.73      3.58 o 
  -3  16   3       93.62       93.21      5.64 o 
  -2  16   3        1.88        1.31      2.59 o 
  -1  16   3        2.98        0.79      2.52 o 
   0  16   3      176.06      169.01      7.42 o 
   1  16   3       13.02       10.46      3.18 o 
   2  16   3       34.94       36.18      4.33 o 
   3  16   3       17.73       19.54      3.70 o 
   4  16   3       18.93       25.84      4.26 o 
   5  16   3      116.58      127.72      7.17 o 
   6  16   3       45.23       51.55      6.11 o 
  -6  17   3       37.78       52.27      5.27 o 
  -5  17   3        1.23       -1.21      2.43 o 
  -4  17   3       70.18       72.39      5.44 o 
  -3  17   3        0.81        0.56      2.75 o 
  -2  17   3       16.45       20.41      4.46 o 
  -1  17   3       17.57       17.13      4.21 o 
   0  17   3       64.62       75.18      5.69 o 
   1  17   3        0.41        1.00      2.64 o 
   2  17   3        4.95        5.98      3.07 o 
   3  17   3       33.67       38.62      4.83 o 
   4  17   3        5.33        5.21      3.11 o 
  -3  18   3        6.02        8.49      3.71 o 
  -2  18   3        8.77       13.20      4.04 o 
  -1  18   3        8.20       10.81      3.89 o 
   0  18   3        2.52        0.14      2.95 o 
   1  18   3        2.72        4.36      3.29 o 
   2  18   3        4.01        6.15      3.42 o 
 -14   0   4       32.22       36.04      6.62 o 
 -13   0   4       49.01       53.97      6.80 o 
 -12   0   4      254.98      254.12     24.10 o 
 -11   0   4       49.72       41.18      5.72 o 
 -10   0   4        0.66       -0.68      2.37 o 
  -9   0   4       37.85       37.33      4.71 o 
  -8   0   4       66.47       65.99      5.66 o 
  -7   0   4       39.22       49.44      4.52 o 
  -6   0   4      791.91      788.83     20.59 o 
  -5   0   4     3759.43     3967.43     93.53 o 
  -4   0   4     3215.34     3623.64     50.60 o 
  -3   0   4      243.78      281.15      5.55 o 
  -2   0   4     3055.29     2979.72     17.87 o 
  -1   0   4     1557.83     1610.92     12.95 o 
   0   0   4      159.48      145.19      4.03 o 
   1   0   4     1332.25     1452.22     25.83 o 
   2   0   4      629.87      670.31     14.17 o 
   3   0   4      456.05      491.28      8.95 o 
   4   0   4       75.11       92.09      3.99 o 
   5   0   4      260.47      276.52      7.11 o 
   6   0   4      412.26      423.01      9.34 o 
   7   0   4      201.10      215.89      7.38 o 
   8   0   4       27.66       29.78      3.93 o 
   9   0   4       13.82       11.98      3.12 o 
  10   0   4        6.78        7.47      3.07 o 
  11   0   4        0.06        0.66      4.05 o 
  12   0   4        0.64        3.22      6.09 o 
 -14   1   4        0.05        1.32      2.47 o 
 -13   1   4       21.30       15.91      3.43 o 
 -12   1   4        2.88        2.99      2.36 o 
 -11   1   4       37.57       38.03      3.88 o 
 -10   1   4       82.00       78.29      4.67 o 
  -9   1   4      211.37      192.26      6.50 o 
  -8   1   4        7.03        5.80      1.89 o 
  -7   1   4        3.23        6.36      1.85 o 
  -6   1   4       62.65       60.05      2.32 o 
  -5   1   4     2510.73     2732.87     34.08 o 
  -4   1   4        6.25        6.83      1.20 o 
  -3   1   4     1564.99     1588.80     10.71 o 
  -2   1   4      426.53      409.36      4.70 o 
  -1   1   4     1931.16     1986.35     10.19 o 
   0   1   4       53.75       57.80      1.91 o 
   1   1   4     1181.30     1284.49      8.29 o 
   2   1   4      636.66      700.20      6.41 o 
   3   1   4       33.20       29.59      1.69 o 
   4   1   4       17.12       12.02      1.42 o 
   5   1   4       39.18       47.62      2.38 o 
   6   1   4        0.61        1.07      1.42 o 
   7   1   4      103.73      111.02      3.88 o 
   8   1   4      268.87      267.80      6.04 o 
   9   1   4      177.86      179.34      5.34 o 
  10   1   4       39.19       44.47      3.71 o 
  11   1   4       46.58       56.25      4.33 o 
  12   1   4        0.64        1.01      4.24 o 
 -14   2   4       23.46       23.66      4.16 o 
 -13   2   4        0.93       -0.58      2.29 o 
 -12   2   4      167.37      176.88      7.48 o 
 -11   2   4       33.79       34.26      3.71 o 
 -10   2   4       15.30       13.65      2.90 o 
  -9   2   4      114.24      112.21      5.16 o 
  -8   2   4        2.44        0.93      1.58 o 
  -7   2   4      190.53      215.76      6.10 o 
  -6   2   4     1054.81     1076.23     20.58 o 
  -5   2   4     2045.55     2069.71     25.57 o 
  -4   2   4       77.80       77.79      2.28 o 
  -3   2   4       17.28       17.63      1.46 o 
  -2   2   4     1192.45     1204.58      9.75 o 
  -1   2   4      779.96      792.56      7.19 o 
   0   2   4       76.10       69.50      2.01 o 
   1   2   4        4.36        3.61      0.83 o 
   2   2   4      458.98      457.48      5.01 o 
   3   2   4      159.08      161.44      3.29 o 
   4   2   4        1.15        1.09      0.91 o 
   5   2   4      266.57      272.32      5.43 o 
   6   2   4      647.36      674.00      9.47 o 
   7   2   4      413.82      393.28      8.46 o 
   8   2   4       82.81       75.15      3.55 o 
   9   2   4       20.59       18.02      2.85 o 
  10   2   4       13.05       14.15      2.92 o 
  11   2   4       19.36       23.57      3.53 o 
  12   2   4        0.45        0.79      3.05 o 
 -14   3   4        4.49        8.31      3.20 o 
 -13   3   4       19.90       21.46      3.84 o 
 -12   3   4       88.31       85.67      5.52 o 
 -11   3   4       19.23       22.87      3.54 o 
 -10   3   4        6.24        3.53      2.18 o 
  -9   3   4        0.49        2.81      1.90 o 
  -8   3   4       45.36       46.58      3.43 o 
  -7   3   4        8.99       12.46      1.76 o 
  -6   3   4      452.43      405.20      5.28 o 
  -5   3   4     1286.43     1282.03     19.66 o 
  -4   3   4      500.36      524.45      6.28 o 
  -3   3   4      318.31      304.24      4.32 o 
  -2   3   4      572.54      592.18      5.80 o 
  -1   3   4      253.40      258.66      3.73 o 
   0   3   4        0.46        0.49      0.66 o 
   1   3   4      200.02      212.10      4.11 o 
   2   3   4       11.19        7.75      1.34 o 
   3   3   4       44.05       48.99      1.88 o 
   4   3   4        9.11        9.68      1.32 o 
   5   3   4      281.24      285.70      5.49 o 
   6   3   4       13.28       12.29      1.78 o 
   7   3   4       12.45       11.23      1.89 o 
   8   3   4      209.78      217.26      6.68 o 
   9   3   4       16.61       12.22      2.61 o 
  10   3   4      143.53      142.38      5.87 o 
  11   3   4        5.30        3.56      2.63 o 
  12   3   4       13.04       20.16      4.71 o 
 -14   4   4        4.48        2.99      2.73 o 
 -13   4   4        3.05        1.32      2.54 o 
 -12   4   4        0.05        0.84      2.13 o 
 -11   4   4        4.90        4.85      2.45 o 
 -10   4   4       28.89       27.69      3.49 o 
  -9   4   4        3.96        3.63      1.95 o 
  -8   4   4        3.03        3.38      1.50 o 
  -7   4   4        4.00        8.19      1.60 o 
  -6   4   4       75.45       87.32      2.72 o 
  -5   4   4      387.12      399.31      5.35 o 
  -4   4   4       93.82       73.30      2.46 o 
  -3   4   4       16.19       23.81      1.58 o 
  -2   4   4      269.91      231.98      3.78 o 
  -1   4   4      141.02      128.77      2.72 o 
   0   4   4        0.00       -0.03      0.66 o 
   1   4   4      462.44      488.60      7.81 o 
   2   4   4     2018.14     2274.18     29.94 o 
   3   4   4       28.63       29.12      2.02 o 
   4   4   4       66.34       76.86      2.36 o 
   5   4   4      243.40      247.70      4.56 o 
   6   4   4      111.63      116.23      4.32 o 
   7   4   4      245.17      233.76      6.23 o 
   8   4   4        3.72        3.14      1.89 o 
   9   4   4        8.46        6.20      2.56 o 
  10   4   4      116.99      146.02      6.65 o 
  11   4   4        5.59        9.66      2.86 o 
  12   4   4        4.22       10.55      5.29 o 
 -14   5   4       14.82       12.37      3.59 o 
 -13   5   4        7.55        9.21      3.01 o 
 -12   5   4       78.00       72.62      5.27 o 
 -11   5   4        0.42        0.50      2.07 o 
 -10   5   4       21.76       20.63      3.28 o 
  -9   5   4       90.62       85.03      4.75 o 
  -8   5   4        3.33        3.81      1.60 o 
  -7   5   4        1.31        1.10      1.10 o 
  -6   5   4       88.13       83.30      2.87 o 
  -5   5   4      909.75     1028.14      8.91 o 
  -4   5   4       89.42       76.64      2.57 o 
  -3   5   4       29.37       35.60      1.87 o 
  -2   5   4        4.58        6.09      1.04 o 
  -1   5   4      808.84      852.48     11.88 o 
   0   5   4        0.84        0.05      0.75 o 
   1   5   4      265.12      259.90      4.35 o 
   2   5   4       25.36       19.81      1.68 o 
   3   5   4        3.56       -0.09      0.95 o 
   4   5   4      294.80      281.69      6.89 o 
   5   5   4      101.83      101.77      5.27 o 
   6   5   4       47.85       45.37      3.34 o 
   7   5   4      264.14      238.92      7.05 o 
   8   5   4       45.28       37.55      3.27 o 
   9   5   4        0.40       -0.56      1.72 o 
  10   5   4       33.18       35.12      3.71 o 
  11   5   4        3.29        5.37      2.93 o 
 -14   6   4        0.99       -1.24      3.50 o 
 -13   6   4       70.04       69.71      5.58 o 
 -12   6   4        5.20        6.75      2.82 o 
 -11   6   4       15.62       18.20      3.44 o 
 -10   6   4        0.63        0.42      1.94 o 
  -9   6   4       24.89       17.35      2.94 o 
  -8   6   4       13.63       11.68      2.08 o 
  -7   6   4       17.35       14.95      1.91 o 
  -6   6   4      182.25      188.98      4.28 o 
  -5   6   4       27.20       29.95      2.03 o 
  -4   6   4       83.69      105.03      3.10 o 
  -3   6   4      559.01      591.97      8.28 o 
  -2   6   4      321.36      338.87      5.10 o 
  -1   6   4       15.92       15.41      1.28 o 
   0   6   4       22.19       17.15      1.54 o 
   1   6   4       31.59       33.15      2.66 o 
   2   6   4        0.84        4.74      1.15 o 
   3   6   4        2.27        1.48      1.11 o 
   4   6   4        2.63        1.35      1.15 o 
   5   6   4      112.67      104.37      4.79 o 
   6   6   4       73.44       70.30      3.61 o 
   7   6   4      112.19       96.29      4.28 o 
   8   6   4        0.16        1.01      1.83 o 
   9   6   4      268.72      275.34      8.80 o 
  10   6   4        6.11        4.45      2.56 o 
  11   6   4        2.68        5.12      2.88 o 
 -13   7   4        0.05        0.87      2.51 o 
 -12   7   4        0.00        0.07      2.39 o 
 -11   7   4       54.76       57.64      4.71 o 
 -10   7   4       81.49       78.33      4.93 o 
  -9   7   4        0.37        0.07      1.86 o 
  -8   7   4       56.73       54.61      3.30 o 
  -7   7   4      245.46      243.76      5.15 o 
  -6   7   4       24.20       21.91      2.09 o 
  -5   7   4      558.99      592.75      7.43 o 
  -4   7   4        9.43       12.86      1.60 o 
  -3   7   4      265.28      264.07      4.63 o 
  -2   7   4       16.74       12.62      1.39 o 
  -1   7   4       11.36       10.48      1.19 o 
   0   7   4       58.44       57.35      2.39 o 
   1   7   4      391.78      358.72      7.66 o 
   2   7   4       38.57       36.10      3.42 o 
   3   7   4       53.87       45.93      3.35 o 
   4   7   4        6.36       13.47      2.47 o 
   5   7   4       28.35       23.48      3.05 o 
   6   7   4        0.31        0.33      1.70 o 
   7   7   4       27.09       25.95      3.37 o 
   8   7   4      103.20       71.44      4.81 o 
   9   7   4       68.17       60.62      4.80 o 
  10   7   4       68.39       69.93      5.32 o 
  11   7   4        8.01       11.33      3.57 o 
 -13   8   4       12.47       13.28      3.54 o 
 -12   8   4        0.34       -1.66      2.34 o 
 -11   8   4        0.27        2.65      2.48 o 
 -10   8   4        8.34        9.28      2.81 o 
  -9   8   4       17.92       15.06      2.90 o 
  -8   8   4       82.85       74.26      3.85 o 
  -7   8   4       28.65       27.72      2.39 o 
  -6   8   4      407.06      420.94      7.37 o 
  -5   8   4        5.53        7.54      1.58 o 
  -4   8   4      265.95      282.51      5.24 o 
  -3   8   4       20.68       27.00      1.94 o 
  -2   8   4      177.93      187.82      3.80 o 
  -1   8   4        0.44        2.38      1.25 o 
   0   8   4        8.68       11.06      1.60 o 
   1   8   4       62.52       57.04      3.63 o 
   2   8   4      148.77      139.79      5.34 o 
   3   8   4        5.01        3.16      1.79 o 
   4   8   4       29.09       28.25      3.09 o 
   5   8   4       13.61       23.59      3.09 o 
   6   8   4       25.42       17.48      3.14 o 
   7   8   4       66.77       50.25      4.28 o 
   8   8   4        4.71        4.66      2.53 o 
   9   8   4       33.28       28.46      4.12 o 
  10   8   4       14.08       19.40      3.83 o 
 -13   9   4        0.14       -3.19      4.91 o 
 -12   9   4       37.10       35.88      5.27 o 
 -11   9   4       62.29       64.18      5.09 o 
 -10   9   4        0.12       -0.43      2.21 o 
  -9   9   4       17.13       16.50      3.12 o 
  -8   9   4        7.16       13.73      2.45 o 
  -7   9   4       46.66       36.58      2.94 o 
  -6   9   4        6.58        5.14      1.65 o 
  -5   9   4        9.52        9.51      1.73 o 
  -4   9   4        0.12        1.43      1.42 o 
  -3   9   4        0.98        1.99      1.16 o 
  -2   9   4      319.40      322.50      5.03 o 
  -1   9   4      158.37      160.25      4.52 o 
   0   9   4       86.04       82.70      3.26 o 
   1   9   4      446.24      438.67      9.17 o 
   2   9   4      415.93      415.25      9.14 o 
   3   9   4       85.81       88.78      4.70 o 
   4   9   4        0.08        0.96      1.81 o 
   5   9   4      146.44      123.57      6.44 o 
   6   9   4       16.02       16.09      3.12 o 
   7   9   4       88.10       83.07      5.26 o 
   8   9   4       55.73       45.99      4.49 o 
   9   9   4       20.97       17.13      3.68 o 
  10   9   4        4.39        5.55      3.01 o 
 -12  10   4       41.62       49.55      4.96 o 
 -11  10   4        7.31        7.68      3.10 o 
 -10  10   4        7.55        8.19      2.83 o 
  -9  10   4      351.44      341.15      9.47 o 
  -8  10   4       44.66       42.36      3.81 o 
  -7  10   4       49.97       48.44      3.02 o 
  -6  10   4        7.18        7.24      1.80 o 
  -5  10   4        9.12       14.96      2.08 o 
  -4  10   4        5.01        5.33      1.55 o 
  -3  10   4       65.21       68.13      3.50 o 
  -2  10   4        0.05       -0.65      1.38 o 
  -1  10   4      217.86      216.21      5.45 o 
   0  10   4        9.21       13.75      2.58 o 
   1  10   4      348.46      325.46      8.31 o 
   2  10   4       91.20       87.19      4.78 o 
   3  10   4       21.33       20.30      3.13 o 
   4  10   4      586.41      533.67     13.15 o 
   5  10   4       11.54        9.02      2.75 o 
   6  10   4        4.56        4.75      2.44 o 
   7  10   4        0.61       -1.13      2.21 o 
   8  10   4       14.50       13.05      3.30 o 
   9  10   4       17.56       16.40      4.13 o 
  10  10   4        0.31       -0.97      2.61 o 
 -11  11   4       28.00       26.47      4.22 o 
 -10  11   4        1.50       -0.09      2.29 o 
  -9  11   4        0.10        0.28      2.13 o 
  -8  11   4      244.80      241.85      8.08 o 
  -7  11   4       12.04       12.53      2.20 o 
  -6  11   4      238.62      239.95      5.82 o 
  -5  11   4      406.42      405.47      7.32 o 
  -4  11   4      100.84      105.39      4.41 o 
  -3  11   4       31.79       35.03      2.98 o 
  -2  11   4        3.95        4.98      1.80 o 
  -1  11   4       45.69       46.64      3.10 o 
   0  11   4      221.52      216.71      7.10 o 
   1  11   4      321.97      281.36     13.47 o 
   2  11   4      462.71      452.57     10.30 o 
   3  11   4       89.77       82.25      4.99 o 
   4  11   4        1.36        2.44      2.22 o 
   5  11   4      209.00      186.85      7.37 o 
   6  11   4        0.13       -0.37      2.11 o 
   7  11   4       17.88       16.27      3.59 o 
   8  11   4        7.79       12.18      3.36 o 
   9  11   4        3.68        3.73      2.86 o 
 -11  12   4        0.06       -1.51      2.61 o 
 -10  12   4        7.04        6.70      3.63 o 
  -9  12   4       65.02       58.18      4.79 o 
  -8  12   4        0.20        0.33      1.91 o 
  -7  12   4        0.70        0.30      1.64 o 
  -6  12   4       15.62       19.06      2.80 o 
  -5  12   4       32.49       26.51      2.84 o 
  -4  12   4        0.16        0.03      1.66 o 
  -3  12   4        0.15        1.05      1.63 o 
  -2  12   4        5.51        4.42      1.92 o 
  -1  12   4      118.33      113.95      7.74 o 
   0  12   4        6.20        8.34      2.50 o 
   1  12   4       12.72       10.25      2.68 o 
   2  12   4       73.26       68.57      4.65 o 
   3  12   4       98.56       98.26      5.60 o 
   4  12   4        1.21        0.97      2.18 o 
   5  12   4        2.65        0.25      2.32 o 
   6  12   4        2.40       -0.35      2.28 o 
   7  12   4        8.35        4.34      2.89 o 
   8  12   4        0.02        1.82      2.74 o 
 -10  13   4        7.02        3.83      3.09 o 
  -9  13   4       13.42       14.35      3.53 o 
  -8  13   4      106.22       87.22      5.55 o 
  -7  13   4        0.00        0.89      2.00 o 
  -6  13   4        2.06        1.55      1.96 o 
  -5  13   4       28.72       27.04      3.10 o 
  -4  13   4       10.55       11.07      2.32 o 
  -3  13   4       25.62       25.65      2.91 o 
  -2  13   4       65.37       74.49      4.80 o 
  -1  13   4       93.42       90.97      5.25 o 
   0  13   4        6.13        5.76      2.41 o 
   1  13   4      468.03      488.83     11.31 o 
   2  13   4       36.99       39.91      4.12 o 
   3  13   4        1.94        2.92      2.43 o 
   4  13   4      164.90      165.55      7.29 o 
   5  13   4       33.80       24.25      3.96 o 
   6  13   4        3.13        3.52      2.74 o 
   7  13   4        5.31        1.91      2.80 o 
   8  13   4        2.89        5.04      2.94 o 
  -9  14   4        0.73        2.14      2.89 o 
  -8  14   4       33.13       40.91      6.79 o 
  -7  14   4        2.13        1.40      2.29 o 
  -6  14   4       23.40       26.05      3.36 o 
  -5  14   4       14.67       15.78      2.88 o 
  -4  14   4        9.37       13.40      2.70 o 
  -3  14   4       35.94       33.51      3.31 o 
  -2  14   4       53.37       49.53      4.38 o 
  -1  14   4       11.97       15.34      3.20 o 
   0  14   4        1.84        2.95      2.46 o 
   1  14   4       79.87       75.94      5.12 o 
   2  14   4        2.52        1.72      2.37 o 
   3  14   4       64.63       63.82      5.10 o 
   4  14   4       36.54       33.29      4.41 o 
   5  14   4        5.72        8.67      2.98 o 
   6  14   4        0.05        1.41      2.56 o 
   7  14   4        4.48       -1.22      2.90 o 
  -8  15   4       31.22       34.55      5.24 o 
  -7  15   4        0.44       -0.72      2.37 o 
  -6  15   4       11.07       10.05      2.86 o 
  -5  15   4        0.33       -0.96      2.12 o 
  -4  15   4       69.76       70.41      4.50 o 
  -3  15   4       19.39       24.81      3.87 o 
  -2  15   4      221.45      222.61      8.24 o 
  -1  15   4       36.92       42.87      4.45 o 
   0  15   4      111.18      125.64      6.56 o 
   1  15   4       29.45       25.52      4.59 o 
   2  15   4        0.68       -1.64      2.07 o 
   3  15   4        0.16       -2.06      2.19 o 
   4  15   4        4.67        5.43      2.85 o 
   5  15   4       20.13       19.94      4.04 o 
   6  15   4        3.40        3.86      2.96 o 
  -7  16   4        0.43        0.81      2.73 o 
  -6  16   4       23.26       29.52      4.30 o 
  -5  16   4        0.08        1.58      2.45 o 
  -4  16   4       11.10       10.88      3.28 o 
  -3  16   4       11.80       12.44      3.39 o 
  -2  16   4       19.94       21.37      3.79 o 
  -1  16   4        1.00       -0.12      2.55 o 
   0  16   4        0.39       -0.50      2.47 o 
   1  16   4        8.40        7.77      2.95 o 
   2  16   4        0.29        1.03      2.48 o 
   3  16   4       69.71       67.83      5.59 o 
   4  16   4        0.00       -0.32      2.50 o 
   5  16   4        6.29       10.87      5.21 o 
  -5  17   4        7.42        9.98      3.83 o 
  -4  17   4        0.72        0.23      3.14 o 
  -3  17   4        0.00        0.81      3.04 o 
  -2  17   4        2.69       -0.83      2.64 o 
  -1  17   4        2.04        3.40      2.77 o 
   0  17   4        0.04       -0.82      2.99 o 
   1  17   4        1.55        2.63      2.64 o 
   2  17   4        0.05       -0.78      2.42 o 
   3  17   4       15.28       19.30      4.12 o 
  -1  18   4        0.78        2.63      4.00 o 
 -14   1   5       68.07       69.54      5.55 o 
 -13   1   5       19.25       16.72      3.64 o 
 -12   1   5        3.48        0.70      2.11 o 
 -11   1   5        4.38        4.34      2.29 o 
 -10   1   5        9.36        9.86      2.65 o 
  -9   1   5       19.59       27.57      3.21 o 
  -8   1   5       58.71       63.91      3.96 o 
  -7   1   5       83.52       86.85      3.05 o 
  -6   1   5     1792.94     1940.83     35.99 o 
  -5   1   5      202.84      179.29      4.67 o 
  -4   1   5      496.93      496.58      5.87 o 
  -3   1   5       51.83       35.27      1.81 o 
  -2   1   5       89.47       90.65      2.64 o 
  -1   1   5     1094.62     1210.35      8.89 o 
   0   1   5     3205.36     3557.39     25.01 o 
   1   1   5       31.60       30.10      1.70 o 
   2   1   5       36.28       19.45      1.58 o 
   3   1   5       26.26       27.28      1.82 o 
   4   1   5       27.16       27.47      1.96 o 
   5   1   5      133.58      121.45      3.71 o 
   6   1   5      961.96      974.00     10.36 o 
   7   1   5     1544.77     1629.18     14.11 o 
   8   1   5      140.74      151.58      5.46 o 
   9   1   5        1.79        1.05      1.95 o 
  10   1   5        2.60        4.37      3.19 o 
  11   1   5        6.77        9.64      3.86 o 
 -14   2   5        1.06       -0.52      2.56 o 
 -13   2   5        0.48       -0.74      2.21 o 
 -12   2   5       52.28       47.26      4.44 o 
 -11   2   5       65.09       56.29      4.56 o 
 -10   2   5        1.04        0.22      1.82 o 
  -9   2   5       29.19       23.15      3.06 o 
  -8   2   5        1.23        1.27      1.73 o 
  -7   2   5      402.74      410.95      9.38 o 
  -6   2   5      232.92      241.70      4.12 o 
  -5   2   5      880.71      870.41     10.54 o 
  -4   2   5        0.34        0.68      0.94 o 
  -3   2   5      119.12      136.37      3.23 o 
  -2   2   5        1.75        3.69      1.04 o 
  -1   2   5       30.71       34.79      1.82 o 
   0   2   5     1407.63     1529.74      9.88 o 
   1   2   5      160.90      161.98      3.42 o 
   2   2   5      414.22      440.66      7.93 o 
   3   2   5      145.28      151.50      3.49 o 
   4   2   5      462.50      436.95      7.39 o 
   5   2   5      923.44      948.77      9.55 o 
   6   2   5       16.48       16.92      2.13 o 
   7   2   5       60.79       65.51      3.77 o 
   8   2   5        0.73        1.37      1.75 o 
   9   2   5      144.36      157.78      6.69 o 
  10   2   5        0.34       -0.38      2.64 o 
  11   2   5        3.79        7.78      3.70 o 
 -14   3   5       18.94       20.59      4.02 o 
 -13   3   5        5.60        4.44      2.64 o 
 -12   3   5       51.88       50.96      4.64 o 
 -11   3   5       79.34       81.06      5.34 o 
 -10   3   5      109.54      111.55      5.66 o 
  -9   3   5       68.09       63.69      4.26 o 
  -8   3   5        4.96        5.85      2.08 o 
  -7   3   5        0.45        0.55      1.29 o 
  -6   3   5      334.46      312.99      4.90 o 
  -5   3   5      834.09      888.37     11.17 o 
  -4   3   5      100.41       90.61      2.77 o 
  -3   3   5     1335.80     1417.38     12.96 o 
  -2   3   5      103.51      103.30      2.84 o 
  -1   3   5      397.05      425.10      6.36 o 
   0   3   5       63.44       64.53      2.19 o 
   1   3   5      702.15      864.26     10.54 o 
   2   3   5       67.79       62.91      2.14 o 
   3   3   5       59.61       48.46      2.08 o 
   4   3   5       41.73       49.48      2.34 o 
   5   3   5       23.14       19.00      2.40 o 
   6   3   5      495.20      500.53      8.80 o 
   7   3   5      166.22      167.84      7.02 o 
   8   3   5      100.51       83.70      4.34 o 
   9   3   5        1.35        0.25      2.25 o 
  10   3   5       72.26       85.28      5.65 o 
  11   3   5       21.22       21.75      4.30 o 
 -14   4   5        0.63       -0.24      2.47 o 
 -13   4   5       26.43       25.01      4.09 o 
 -12   4   5      104.96      109.08      6.32 o 
 -11   4   5        1.36        2.18      2.32 o 
 -10   4   5        0.29       -0.44      1.94 o 
  -9   4   5        2.33        1.63      1.89 o 
  -8   4   5       17.19       16.55      2.79 o 
  -7   4   5      167.33      165.91      3.82 o 
  -6   4   5     2060.41     2160.41     22.98 o 
  -5   4   5        3.02        1.94      1.11 o 
  -4   4   5        2.45        3.87      1.13 o 
  -3   4   5       50.99       56.55      2.30 o 
  -2   4   5      368.01      400.95      5.34 o 
  -1   4   5       35.54       32.08      1.75 o 
   0   4   5        0.24       -0.09      0.82 o 
   1   4   5      206.62      213.80      4.64 o 
   2   4   5      148.27      159.75      4.22 o 
   3   4   5       32.71       29.23      2.23 o 
   4   4   5       71.44       80.64      3.53 o 
   5   4   5        5.10        5.88      1.93 o 
   6   4   5        1.42        3.96      1.86 o 
   7   4   5      744.95      686.06     10.82 o 
   8   4   5       52.71       50.70      3.68 o 
   9   4   5        0.19        0.48      2.43 o 
  10   4   5       57.02       65.07      5.25 o 
  11   4   5       18.59       24.62      5.01 o 
 -14   5   5        0.20        0.65      2.60 o 
 -13   5   5        8.58       11.61      3.40 o 
 -12   5   5      129.25      131.85      6.73 o 
 -11   5   5       39.22       36.79      4.08 o 
 -10   5   5       45.00       46.61      4.17 o 
  -9   5   5       58.00       55.00      4.11 o 
  -8   5   5        6.43        4.88      2.02 o 
  -7   5   5       18.86       20.45      1.94 o 
  -6   5   5        7.54        8.29      1.58 o 
  -5   5   5       26.93       26.90      1.97 o 
  -4   5   5      695.46      727.23      9.96 o 
  -3   5   5        3.21        1.69      1.02 o 
  -2   5   5       20.49       21.01      1.62 o 
  -1   5   5       71.54       74.38      2.51 o 
   0   5   5      239.59      246.62      3.67 o 
   1   5   5      940.83      991.18     11.97 o 
   2   5   5      235.49      223.14      5.33 o 
   3   5   5       31.13       31.46      2.36 o 
   4   5   5      106.30       99.61      3.85 o 
   5   5   5       51.43       53.56      3.19 o 
   6   5   5       10.97       11.17      2.21 o 
   7   5   5        0.84        1.72      1.82 o 
   8   5   5        7.14        5.63      2.83 o 
   9   5   5       46.65       45.20      4.34 o 
  10   5   5       20.02       24.61      3.98 o 
  11   5   5       19.53       30.59      4.52 o 
 -13   6   5        4.23        5.56      2.91 o 
 -12   6   5        0.68        0.70      2.40 o 
 -11   6   5       10.89       10.57      2.97 o 
 -10   6   5        6.22        6.63      2.48 o 
  -9   6   5        1.89        2.77      1.97 o 
  -8   6   5        4.30        3.55      1.79 o 
  -7   6   5      116.54      109.78      3.60 o 
  -6   6   5      415.12      443.38      6.78 o 
  -5   6   5      375.56      379.35      6.02 o 
  -4   6   5       25.16       23.82      1.91 o 
  -3   6   5      249.95      255.73      4.67 o 
  -2   6   5        1.13        1.28      0.96 o 
  -1   6   5        0.09       -0.65      0.81 o 
   0   6   5      147.09      154.97      3.63 o 
   1   6   5      205.96      201.18      4.88 o 
   2   6   5       43.36       46.06      2.48 o 
   3   6   5       78.08       77.25      3.23 o 
   4   6   5        2.52        1.15      1.68 o 
   5   6   5        3.07        2.58      1.83 o 
   6   6   5      171.82      170.71      6.55 o 
   7   6   5      219.64      193.55      7.21 o 
   8   6   5       16.07       13.39      3.15 o 
   9   6   5        2.55        2.43      2.49 o 
  10   6   5       17.14       16.42      3.65 o 
 -13   7   5       32.86       34.35      4.71 o 
 -12   7   5       24.80       21.84      3.94 o 
 -11   7   5        5.35        6.01      2.73 o 
 -10   7   5       13.26       13.91      3.09 o 
  -9   7   5       32.56       32.93      3.55 o 
  -8   7   5      142.61      134.80      4.89 o 
  -7   7   5       23.27       21.98      2.23 o 
  -6   7   5        2.66        2.05      1.34 o 
  -5   7   5      186.58      194.34      4.56 o 
  -4   7   5        0.04       -0.13      1.10 o 
  -3   7   5       72.28       66.76      2.68 o 
  -2   7   5      207.96      195.16      3.97 o 
  -1   7   5        1.09        0.75      0.91 o 
   0   7   5      629.30      674.71     10.83 o 
   1   7   5      122.94      119.06      4.96 o 
   2   7   5       60.46       62.32      3.90 o 
   3   7   5       26.11       22.18      2.97 o 
   4   7   5      232.64      218.73      7.04 o 
   5   7   5       29.52       26.73      3.24 o 
   6   7   5       18.57       13.34      2.85 o 
   7   7   5       34.45       31.46      3.68 o 
   8   7   5        0.02        0.57      2.27 o 
   9   7   5        2.47        1.49      2.58 o 
  10   7   5        0.07        0.52      2.45 o 
 -13   8   5        0.19       -0.47      2.52 o 
 -12   8   5       21.52       19.80      3.85 o 
 -11   8   5       10.97        9.84      3.04 o 
 -10   8   5       66.55       65.88      4.90 o 
  -9   8   5       53.26       49.65      4.15 o 
  -8   8   5      168.17      168.77      6.15 o 
  -7   8   5        0.25        0.29      1.45 o 
  -6   8   5       80.04       74.35      3.25 o 
  -5   8   5      101.63      105.86      3.65 o 
  -4   8   5       23.30       27.39      2.16 o 
  -3   8   5       82.72       80.05      2.94 o 
  -2   8   5       21.61       18.96      1.78 o 
  -1   8   5       64.05       63.49      3.02 o 
   0   8   5      259.94      262.98      7.20 o 
   1   8   5      143.23      150.34      5.72 o 
   2   8   5        4.96        2.80      1.94 o 
   3   8   5      181.73      184.11      6.55 o 
   4   8   5        4.29        4.47      2.22 o 
   5   8   5       42.10       33.64      3.75 o 
   6   8   5       20.84       16.64      3.14 o 
   7   8   5       66.64       69.23      5.06 o 
   8   8   5        0.12       -0.47      2.21 o 
   9   8   5       37.04       46.24      5.53 o 
  10   8   5        0.01       -1.49      2.62 o 
 -12   9   5        3.34        4.69      2.84 o 
 -11   9   5       16.70       15.90      3.51 o 
 -10   9   5       30.34       36.85      4.19 o 
  -9   9   5        0.97        0.77      2.19 o 
  -8   9   5       32.22       25.57      2.98 o 
  -7   9   5      350.41      346.26      8.35 o 
  -6   9   5      139.29      140.37      4.76 o 
  -5   9   5      135.57      134.14      4.15 o 
  -4   9   5        0.32        1.51      1.32 o 
  -3   9   5        0.74        1.45      1.51 o 
  -2   9   5      135.01      134.95      4.46 o 
  -1   9   5       67.56       67.62      3.28 o 
   0   9   5       27.54       26.18      3.03 o 
   1   9   5      225.61      223.65      7.06 o 
   2   9   5      232.60      216.99      7.15 o 
   3   9   5       40.14       40.08      3.77 o 
   4   9   5       16.38       14.82      3.00 o 
   5   9   5       30.13       25.06      3.67 o 
   6   9   5       75.13       61.52      4.70 o 
   7   9   5       14.80       15.92      3.51 o 
   8   9   5       18.31       21.16      3.88 o 
   9   9   5        0.01        2.63      2.56 o 
 -12  10   5        1.20        3.46      2.76 o 
 -11  10   5       12.58       13.66      3.40 o 
 -10  10   5       13.66        9.85      3.18 o 
  -9  10   5       96.72       92.08      5.53 o 
  -8  10   5       17.28       18.31      2.79 o 
  -7  10   5        1.57        2.26      1.61 o 
  -6  10   5        6.38        6.94      1.84 o 
  -5  10   5       47.77       53.45      3.00 o 
  -4  10   5        6.09        3.10      1.72 o 
  -3  10   5      131.73      124.42      4.58 o 
  -2  10   5      125.70      123.35      4.47 o 
  -1  10   5       37.61       40.65      3.64 o 
   0  10   5      755.15      777.60     13.02 o 
   1  10   5      143.51      120.68      6.24 o 
   2  10   5      189.78      180.00      6.86 o 
   3  10   5       35.90       35.74      3.83 o 
   4  10   5       13.16       10.67      2.95 o 
   5  10   5      104.99       93.70      5.61 o 
   6  10   5       11.95       10.13      2.95 o 
   7  10   5        3.18       -0.32      2.30 o 
   8  10   5        0.00        0.54      2.43 o 
   9  10   5       55.94       55.93      5.18 o 
 -11  11   5       13.05       12.21      3.52 o 
 -10  11   5       66.11       72.42      5.43 o 
  -9  11   5       97.28      111.18      6.03 o 
  -8  11   5       91.20       88.49      4.65 o 
  -7  11   5       51.25       45.92      3.19 o 
  -6  11   5       37.92       37.60      3.26 o 
  -5  11   5        7.57        6.75      2.10 o 
  -4  11   5        1.34        1.16      1.91 o 
  -3  11   5        0.47       -1.39      1.83 o 
  -2  11   5       68.63       66.64      4.43 o 
  -1  11   5        0.27       -0.27      1.86 o 
   0  11   5        0.00        0.23      1.97 o 
   1  11   5        2.04        1.51      2.19 o 
   2  11   5       79.67       69.72      4.78 o 
   3  11   5      207.89      198.25      7.56 o 
   4  11   5       87.80       85.14      5.44 o 
   5  11   5       14.25       11.08      3.11 o 
   6  11   5       37.50       28.89      4.06 o 
   7  11   5        7.85        7.52      2.99 o 
   8  11   5       12.51       21.93      4.13 o 
 -11  12   5       56.22       58.87      7.84 o 
 -10  12   5        0.19       -1.69      2.56 o 
  -9  12   5        7.62        7.62      3.00 o 
  -8  12   5       14.18       15.43      3.38 o 
  -7  12   5        2.10        3.34      2.20 o 
  -6  12   5       59.59       66.38      4.71 o 
  -5  12   5       14.91       14.27      2.99 o 
  -4  12   5       45.93       44.17      3.34 o 
  -3  12   5       90.78       85.00      5.07 o 
  -2  12   5        8.13        8.58      2.62 o 
  -1  12   5      417.60      411.35     10.21 o 
   0  12   5       38.21       42.12      3.99 o 
   1  12   5      240.49      242.84      8.21 o 
   2  12   5      265.14      272.17      8.88 o 
   3  12   5      335.68      334.06      9.89 o 
   4  12   5      123.37      110.98      6.19 o 
   5  12   5        4.05        3.20      2.74 o 
   6  12   5        0.19       -1.08      2.26 o 
   7  12   5        2.98        4.51      2.87 o 
   8  12   5        2.40        1.82      3.20 o 
 -10  13   5       47.68       47.77      5.90 o 
  -9  13   5        1.03        1.83      3.20 o 
  -8  13   5        4.33        1.84      2.78 o 
  -7  13   5        5.94        6.03      2.84 o 
  -6  13   5       16.36       12.87      3.09 o 
  -5  13   5        9.42        9.67      2.44 o 
  -4  13   5       26.91       21.00      2.98 o 
  -3  13   5       22.53       23.37      3.56 o 
  -2  13   5      344.68      362.43      9.92 o 
  -1  13   5        0.02        0.24      2.11 o 
   0  13   5       50.17       49.07      4.44 o 
   1  13   5      249.03      248.81      8.60 o 
   2  13   5        9.76        9.33      2.95 o 
   3  13   5       89.50       88.27      5.80 o 
   4  13   5       39.11       42.34      4.49 o 
   5  13   5        3.40        3.79      2.60 o 
   6  13   5        4.20        8.63      3.15 o 
   7  13   5       19.36       19.88      4.14 o 
  -9  14   5        0.09       -2.29      3.03 o 
  -8  14   5        0.37       -0.21      2.84 o 
  -7  14   5        5.54        3.47      2.90 o 
  -6  14   5        0.05        1.04      2.19 o 
  -5  14   5        2.49        2.38      2.17 o 
  -4  14   5       44.98       40.61      4.23 o 
  -3  14   5        8.32        4.79      2.72 o 
  -2  14   5       23.10       24.39      3.84 o 
  -1  14   5       45.26       45.97      4.51 o 
   0  14   5        0.64        0.56      2.40 o 
   1  14   5        6.45        7.18      2.82 o 
   2  14   5       19.37       19.28      3.71 o 
   3  14   5        0.01       -0.32      2.37 o 
   4  14   5       62.40       69.47      5.50 o 
   5  14   5        0.11       -1.09      2.54 o 
   6  14   5        1.53        4.23      3.01 o 
  -8  15   5       15.62       16.87      3.93 o 
  -7  15   5        0.27        0.43      2.73 o 
  -6  15   5        0.01        0.14      2.28 o 
  -5  15   5        8.38        8.72      3.14 o 
  -4  15   5       81.28       77.03      5.51 o 
  -3  15   5       15.52       11.80      3.39 o 
  -2  15   5       35.19       37.58      4.44 o 
  -1  15   5        9.99        8.44      3.08 o 
   0  15   5        3.77        1.94      2.61 o 
   1  15   5       94.34       96.83      6.16 o 
   2  15   5        9.95        8.47      3.04 o 
   3  15   5       17.42       16.81      3.75 o 
   4  15   5       50.49       54.19      5.26 o 
   5  15   5        6.89       13.61      3.66 o 
  -6  16   5        1.34        0.50      2.75 o 
  -5  16   5       45.14       40.96      4.76 o 
  -4  16   5        1.93        1.89      2.69 o 
  -3  16   5        0.84       -0.07      2.58 o 
  -2  16   5       54.31       51.35      5.01 o 
  -1  16   5       72.61       79.12      5.78 o 
   0  16   5        0.61        0.33      2.53 o 
   1  16   5        2.64        3.53      2.73 o 
   2  16   5        9.76       13.14      3.47 o 
   3  16   5       11.51       11.76      3.42 o 
  -4  17   5        0.28        1.82      2.87 o 
  -3  17   5        4.03        4.37      2.89 o 
  -2  17   5       37.83       43.68      4.93 o 
  -1  17   5       18.29       19.36      4.05 o 
   0  17   5        9.68       10.77      3.47 o 
   1  17   5        8.14       10.23      3.41 o 
 -14   0   6      184.57      189.26     15.95 o 
 -13   0   6        0.09        3.52      3.38 o 
 -12   0   6       25.65       27.28      5.83 o 
 -11   0   6       22.07       19.90      4.90 o 
 -10   0   6        0.51       -0.23      2.93 o 
  -9   0   6       16.31       11.90      4.00 o 
  -8   0   6        3.29        5.26      2.92 o 
  -7   0   6       21.50       26.15      4.50 o 
  -6   0   6      244.53      253.14      6.51 o 
  -5   0   6       56.89       48.03      3.34 o 
  -4   0   6      169.51      151.00      5.22 o 
  -3   0   6       34.39       39.49      3.02 o 
  -2   0   6       23.66       20.86      2.52 o 
  -1   0   6      807.25      890.32     11.91 o 
   0   0   6        9.64        7.65      1.93 o 
   1   0   6      863.94      909.56     12.20 o 
   2   0   6      157.14      128.70      7.05 o 
   3   0   6        0.17        0.41      1.59 o 
   4   0   6      120.04      140.47      5.89 o 
   5   0   6     1167.58     1267.62     16.75 o 
   6   0   6      171.49      159.37      6.76 o 
   7   0   6       79.29       77.41     13.67 o 
   8   0   6      121.47      122.06      8.62 o 
   9   0   6        0.05        0.37      3.15 o 
  10   0   6        0.92        4.62      3.88 o 
 -14   1   6        0.51       -2.39      2.39 o 
 -13   1   6        0.00        0.71      2.06 o 
 -12   1   6        1.04        4.76      2.56 o 
 -11   1   6       59.14       59.46      4.69 o 
 -10   1   6        6.04        7.60      2.52 o 
  -9   1   6       86.13       78.61      5.32 o 
  -8   1   6       30.44       31.88      3.33 o 
  -7   1   6      107.80      105.98      4.47 o 
  -6   1   6      250.38      232.58      4.46 o 
  -5   1   6       81.34       64.91      2.65 o 
  -4   1   6      110.58      100.96      3.11 o 
  -3   1   6      665.93      719.66      7.69 o 
  -2   1   6       56.10       54.23      2.38 o 
  -1   1   6      325.05      373.06      5.53 o 
   0   1   6        3.76        3.53      1.15 o 
   1   1   6       49.53       42.12      2.20 o 
   2   1   6        4.50        4.65      1.42 o 
   3   1   6       49.19       48.52      2.50 o 
   4   1   6       25.28       25.86      2.17 o 
   5   1   6      189.50      202.65      5.02 o 
   6   1   6       19.92       18.49      2.69 o 
   7   1   6        1.12        0.42      1.72 o 
   8   1   6       41.07       48.81      4.30 o 
   9   1   6        3.50        7.94      2.90 o 
  10   1   6       24.79       31.11      4.41 o 
 -14   2   6       27.48       30.17      4.61 o 
 -13   2   6        7.82        6.66      2.97 o 
 -12   2   6       11.44       12.86      3.25 o 
 -11   2   6       54.04       46.29      4.30 o 
 -10   2   6        1.08        0.97      1.97 o 
  -9   2   6       47.23       44.25      3.86 o 
  -8   2   6     1088.69     1121.17     15.31 o 
  -7   2   6      955.04      973.05     20.27 o 
  -6   2   6        0.84        0.33      1.16 o 
  -5   2   6        6.06        7.96      1.47 o 
  -4   2   6        2.31        1.03      1.11 o 
  -3   2   6      397.25      458.28      6.21 o 
  -2   2   6       78.52       80.92      2.79 o 
  -1   2   6      217.29      215.90      4.25 o 
   0   2   6        6.27       10.17      1.44 o 
   1   2   6      347.77      342.42      5.26 o 
   2   2   6       19.31       20.80      1.81 o 
   3   2   6       40.17       42.20      2.39 o 
   4   2   6      293.22      293.85      6.56 o 
   5   2   6      577.14      551.77      9.21 o 
   6   2   6       34.65       30.30      2.95 o 
   7   2   6       14.88       17.42      2.71 o 
   8   2   6       24.92       25.58      3.27 o 
   9   2   6       12.74       12.43      3.33 o 
  10   2   6        2.28        1.79      2.62 o 
 -14   3   6        3.05        1.03      2.64 o 
 -13   3   6        6.76        6.04      2.86 o 
 -12   3   6        9.13        9.97      3.17 o 
 -11   3   6        0.13        1.53      2.18 o 
 -10   3   6        2.48        3.87      2.23 o 
  -9   3   6        3.98        3.63      2.26 o 
  -8   3   6      743.16      703.52     12.25 o 
  -7   3   6       80.86       74.12      3.49 o 
  -6   3   6       23.97       23.44      1.98 o 
  -5   3   6       95.01      111.51      3.41 o 
  -4   3   6      157.55      172.38      4.05 o 
  -3   3   6      653.88      667.20      7.52 o 
  -2   3   6      164.63      168.80      3.85 o 
  -1   3   6        2.03        5.83      1.27 o 
   0   3   6        1.46        1.28      1.02 o 
   1   3   6      311.23      310.90      4.85 o 
   2   3   6        3.63        4.32      1.19 o 
   3   3   6      126.18      121.36      4.23 o 
   4   3   6        1.63        3.22      1.65 o 
   5   3   6      463.56      449.21     17.81 o 
   6   3   6       17.99       19.38      2.69 o 
   7   3   6        0.45        0.52      1.69 o 
   8   3   6       23.81       26.81      3.24 o 
   9   3   6        5.43        5.72      2.63 o 
  10   3   6        3.56        1.51      3.28 o 
 -14   4   6        0.38        0.68      2.49 o 
 -13   4   6        7.00        7.05      2.85 o 
 -12   4   6       11.72       14.46      3.49 o 
 -11   4   6        0.42       -2.06      2.06 o 
 -10   4   6       19.60       18.18      3.29 o 
  -9   4   6        1.02        2.00      2.09 o 
  -8   4   6      284.30      246.39     12.27 o 
  -7   4   6      136.92      123.06      4.34 o 
  -6   4   6       35.77       35.82      2.34 o 
  -5   4   6       33.28       34.53      2.25 o 
  -4   4   6      255.12      243.26      4.82 o 
  -3   4   6      159.82      156.91      3.86 o 
  -2   4   6      182.44      166.99      3.88 o 
  -1   4   6      545.41      535.15      6.47 o 
   0   4   6       70.77       85.42      2.72 o 
   1   4   6        3.80        7.06      1.64 o 
   2   4   6       12.30       11.90      2.10 o 
   3   4   6      823.93      865.05     15.20 o 
   4   4   6       64.22       58.49      3.39 o 
   5   4   6      236.22      225.65      8.86 o 
   6   4   6       67.49       64.53      3.81 o 
   7   4   6        5.01        3.36      1.91 o 
   8   4   6      138.30      145.88      6.76 o 
   9   4   6        0.22        0.05      2.49 o 
  10   4   6        1.19        1.16      2.72 o 
 -13   5   6        0.86        2.92      2.70 o 
 -12   5   6        6.92        2.54      2.38 o 
 -11   5   6       33.03       26.89      3.80 o 
 -10   5   6       17.20       17.45      3.26 o 
  -9   5   6      118.14      104.91      5.52 o 
  -8   5   6        5.31        3.75      2.17 o 
  -7   5   6       16.19       17.59      2.37 o 
  -6   5   6      251.44      241.17      5.34 o 
  -5   5   6       67.06       69.77      2.97 o 
  -4   5   6       23.79       22.72      1.99 o 
  -3   5   6       35.03       27.14      2.04 o 
  -2   5   6        0.66        0.28      1.07 o 
  -1   5   6        1.95        1.22      1.06 o 
   0   5   6       68.28       70.24      2.44 o 
   1   5   6        0.00        0.83      1.35 o 
   2   5   6      143.87      146.61      4.49 o 
   3   5   6      595.67      615.91      9.11 o 
   4   5   6      246.86      209.16      7.10 o 
   5   5   6      244.37      189.51      6.91 o 
   6   5   6        0.04       -0.17      1.95 o 
   7   5   6        7.98        7.70      2.82 o 
   8   5   6        3.62        5.52      2.83 o 
   9   5   6       12.71       17.66      4.36 o 
  10   5   6       12.91       13.67      3.65 o 
 -13   6   6        1.32        3.16      2.74 o 
 -12   6   6        2.40        2.68      2.48 o 
 -11   6   6       62.03       74.16      5.26 o 
 -10   6   6       22.91       24.19      3.58 o 
  -9   6   6        8.66        6.06      2.55 o 
  -8   6   6      124.58      129.49      5.80 o 
  -7   6   6      106.11      107.23      4.36 o 
  -6   6   6        5.74        5.28      1.58 o 
  -5   6   6      287.73      274.08      5.46 o 
  -4   6   6        0.10        0.83      1.19 o 
  -3   6   6      466.98      459.71      6.55 o 
  -2   6   6       29.53       26.05      2.05 o 
  -1   6   6      422.77      418.28      9.94 o 
   0   6   6       15.85       14.61      2.10 o 
   1   6   6       57.71       57.08      3.82 o 
   2   6   6      261.38      244.10     11.29 o 
   3   6   6      188.49      177.43      6.41 o 
   4   6   6       61.53       58.62      4.17 o 
   5   6   6       55.60       47.82      4.12 o 
   6   6   6      126.38      113.32      5.80 o 
   7   6   6       19.34       19.02      3.44 o 
   8   6   6        1.38        0.21      2.33 o 
   9   6   6       19.63       19.53      3.85 o 
 -13   7   6        3.64        3.77      3.02 o 
 -12   7   6        1.49        1.28      2.51 o 
 -11   7   6        2.09        0.44      2.43 o 
 -10   7   6       71.46       72.33      5.07 o 
  -9   7   6      106.53      111.07      6.40 o 
  -8   7   6        8.25        6.06      2.32 o 
  -7   7   6       62.24       62.88      3.70 o 
  -6   7   6       10.03        7.00      1.72 o 
  -5   7   6       16.98       15.02      1.98 o 
  -4   7   6       17.83       14.80      1.90 o 
  -3   7   6       45.39       45.97      2.50 o 
  -2   7   6        4.67        3.11      1.29 o 
  -1   7   6      537.60      534.64     10.16 o 
   0   7   6        7.01        3.05      1.93 o 
   1   7   6       38.21       39.30      3.48 o 
   2   7   6       10.28       10.88      2.50 o 
   3   7   6      108.27      102.30      5.24 o 
   4   7   6       90.35       79.71      4.87 o 
   5   7   6       88.01       79.61      5.01 o 
   6   7   6       64.35       52.75      4.40 o 
   7   7   6        1.69        3.64      2.47 o 
   8   7   6       21.99       19.70      3.76 o 
   9   7   6        7.74       12.32      4.08 o 
 -12   8   6       49.70       53.35      5.09 o 
 -11   8   6       12.71        7.59      3.07 o 
 -10   8   6        0.72        1.68      2.41 o 
  -9   8   6       69.81       69.79      4.95 o 
  -8   8   6        6.30        8.86      2.73 o 
  -7   8   6        4.87        4.76      2.05 o 
  -6   8   6       26.82       24.83      2.43 o 
  -5   8   6        6.61        9.50      1.80 o 
  -4   8   6        4.01        2.96      1.47 o 
  -3   8   6       29.56       31.75      2.74 o 
  -2   8   6       74.36       72.36      3.50 o 
  -1   8   6      218.62      201.63      6.70 o 
   0   8   6        4.74        3.90      2.08 o 
   1   8   6       36.50       35.02      3.56 o 
   2   8   6        0.09       -0.33      1.90 o 
   3   8   6      170.05      166.95      6.67 o 
   4   8   6       87.27       81.52      5.06 o 
   5   8   6       31.08       28.65      3.76 o 
   6   8   6        8.52       11.13      2.90 o 
   7   8   6       10.91       10.34      3.08 o 
   8   8   6       12.06       11.69      3.23 o 
   9   8   6       16.89       18.55      3.88 o 
 -12   9   6       23.77       22.21      4.22 o 
 -11   9   6        4.96        4.48      2.82 o 
 -10   9   6        0.86        0.80      2.37 o 
  -9   9   6        0.30       -0.16      2.11 o 
  -8   9   6        0.37       -0.47      1.79 o 
  -7   9   6       85.43       87.69      6.46 o 
  -6   9   6       27.02       26.16      2.51 o 
  -5   9   6        1.02        0.66      1.46 o 
  -4   9   6        0.01        1.20      1.84 o 
  -3   9   6        0.99        0.91      1.59 o 
  -2   9   6      105.30      101.40      5.10 o 
  -1   9   6     1108.98     1127.56     15.67 o 
   0   9   6      236.04      208.33     14.93 o 
   1   9   6      561.79      526.48     15.89 o 
   2   9   6       43.50       50.99      4.28 o 
   3   9   6        3.92        2.71      2.22 o 
   4   9   6        0.27       -0.20      2.22 o 
   5   9   6       19.31       15.61      3.32 o 
   6   9   6        8.34        6.44      2.83 o 
   7   9   6        3.67        3.03      2.70 o 
   8   9   6        7.49        7.98      3.25 o 
 -11  10   6      127.02      135.16      7.19 o 
 -10  10   6       37.03       39.65      4.40 o 
  -9  10   6       17.02       17.91      3.47 o 
  -8  10   6        0.26        2.11      2.14 o 
  -7  10   6        5.96        5.80      2.12 o 
  -6  10   6        0.06       -0.47      1.71 o 
  -5  10   6        9.34        7.63      2.13 o 
  -4  10   6       52.22       49.54      3.44 o 
  -3  10   6      137.56      135.73      5.93 o 
  -2  10   6        0.29        0.24      2.00 o 
  -1  10   6      595.98      558.66     33.33 o 
   0  10   6       26.78       23.61      3.54 o 
   1  10   6       22.75       16.87      3.26 o 
   2  10   6      328.76      300.48      9.03 o 
   3  10   6      107.04       97.54      5.70 o 
   4  10   6        0.03       -0.71      2.12 o 
   5  10   6        1.97        1.67      2.39 o 
   6  10   6        0.57       -0.98      2.11 o 
   7  10   6       52.45       47.04      4.74 o 
   8  10   6        0.00        1.67      2.68 o 
 -11  11   6        0.85        1.10      2.69 o 
 -10  11   6       49.32       49.22      4.85 o 
  -9  11   6        4.57        4.23      3.31 o 
  -8  11   6       74.22       70.70      5.18 o 
  -7  11   6      201.16      196.72      7.39 o 
  -6  11   6        0.16       -0.27      1.66 o 
  -5  11   6        3.06        2.51      1.91 o 
  -4  11   6        0.54       -0.49      1.74 o 
  -3  11   6        0.93        1.41      2.06 o 
  -2  11   6      181.55      186.12      7.05 o 
  -1  11   6      170.96      161.14      6.77 o 
   0  11   6      141.04      142.63      6.49 o 
   1  11   6        2.74        2.88      2.48 o 
   2  11   6       20.18       19.19      3.52 o 
   3  11   6       68.00       62.96      4.98 o 
   4  11   6        0.36        1.46      2.57 o 
   5  11   6       15.88       19.19      3.70 o 
   6  11   6        0.67        1.51      2.53 o 
   7  11   6        0.40       -1.66      2.37 o 
 -10  12   6       27.31       33.23      5.23 o 
  -9  12   6        0.32        0.32      3.09 o 
  -8  12   6       10.14       10.26      3.27 o 
  -7  12   6       10.63       10.99      3.16 o 
  -6  12   6       26.37       25.29      3.22 o 
  -5  12   6        0.50        1.61      1.93 o 
  -4  12   6        0.06        1.67      2.26 o 
  -3  12   6        0.44        1.93      2.10 o 
  -2  12   6       86.54       87.23      5.36 o 
  -1  12   6        5.42        5.53      2.62 o 
   0  12   6       44.76       43.84      4.40 o 
   1  12   6      134.06      134.86      6.65 o 
   2  12   6       18.54       19.33      3.66 o 
   3  12   6        1.70        0.32      2.37 o 
   4  12   6        3.47        3.47      2.65 o 
   5  12   6       34.29       31.56      4.25 o 
   6  12   6        7.48        9.49      3.36 o 
  -9  13   6        0.00        0.41      3.21 o 
  -8  13   6       12.27       14.75      3.64 o 
  -7  13   6        2.45        1.77      2.72 o 
  -6  13   6        0.88        1.60      2.18 o 
  -5  13   6       51.26       47.18      4.47 o 
  -4  13   6        7.80        8.00      2.88 o 
  -3  13   6       83.33       84.22      5.43 o 
  -2  13   6        1.78        1.46      2.34 o 
  -1  13   6      158.96      163.60      7.24 o 
   0  13   6        0.63        0.10      2.31 o 
   1  13   6       62.61       67.28      5.19 o 
   2  13   6       26.35       27.79      4.22 o 
   3  13   6        9.26        6.92      3.00 o 
   4  13   6        0.00        0.78      2.50 o 
   5  13   6        2.17        3.37      2.99 o 
   6  13   6        7.57        7.69      3.31 o 
  -8  14   6        4.74        2.77      3.22 o 
  -7  14   6        2.26        3.96      2.99 o 
  -6  14   6        2.52        4.43      2.91 o 
  -5  14   6       16.79       18.75      3.76 o 
  -4  14   6       59.47       63.65      5.09 o 
  -3  14   6       13.11       15.86      3.56 o 
  -2  14   6        8.67        9.53      3.14 o 
  -1  14   6      177.79      173.17      7.65 o 
   0  14   6        7.36       10.10      3.26 o 
   1  14   6       93.51       97.69      6.17 o 
   2  14   6       35.17       28.58      4.30 o 
   3  14   6       43.18       37.97      4.58 o 
   4  14   6        2.28       -1.37      2.52 o 
   5  14   6        0.44        1.19      3.65 o 
  -7  15   6        8.21       10.68      3.98 o 
  -6  15   6        0.21        2.95      2.72 o 
  -5  15   6        5.64        8.85      3.28 o 
  -4  15   6      165.07      171.82     10.21 o 
  -3  15   6        0.01        0.92      2.59 o 
  -2  15   6        0.44       -0.67      2.36 o 
  -1  15   6        0.00       -1.54      2.24 o 
   0  15   6        0.72       -0.74      2.50 o 
   1  15   6        4.41        2.06      2.72 o 
   2  15   6        1.50        2.81      2.58 o 
   3  15   6        0.22       -0.26      2.65 o 
  -5  16   6       11.79       13.22      3.55 o 
  -4  16   6       13.44       15.74      3.74 o 
  -3  16   6        1.21       -0.22      2.70 o 
  -2  16   6        9.25       12.30      3.47 o 
  -1  16   6        0.00       -1.62      2.33 o 
   0  16   6        4.08        5.46      3.02 o 
   1  16   6       51.02       57.27      5.37 o 
 -14   1   7        9.07        8.04      5.11 o 
 -13   1   7        1.78        4.43      2.72 o 
 -12   1   7        0.15        0.46      2.23 o 
 -11   1   7        0.16        1.88      2.32 o 
 -10   1   7        2.44        2.47      2.17 o 
  -9   1   7        1.53        2.43      2.23 o 
  -8   1   7      226.32      185.38     14.69 o 
  -7   1   7      123.79      125.37      5.50 o 
  -6   1   7       77.84       71.55      3.45 o 
  -5   1   7        8.28        7.33      1.61 o 
  -4   1   7        0.13       -0.05      1.21 o 
  -3   1   7       41.71       40.40      2.45 o 
  -2   1   7      619.15      682.35      8.08 o 
  -1   1   7       54.00       52.66      2.62 o 
   0   1   7       34.25       38.74      2.41 o 
   1   1   7        4.58        5.39      1.47 o 
   2   1   7       15.26       18.26      1.98 o 
   3   1   7      105.65      116.00      3.82 o 
   4   1   7      439.58      452.18      8.50 o 
   5   1   7      704.63      732.39     16.64 o 
   6   1   7      234.00      245.48      8.03 o 
   7   1   7        6.21        8.81      2.77 o 
   8   1   7        8.72       14.13      3.24 o 
   9   1   7       27.56       38.07      4.54 o 
 -13   2   7        9.27        8.21      3.30 o 
 -12   2   7        0.03       -2.14      2.84 o 
 -11   2   7        1.49        1.16      2.37 o 
 -10   2   7        0.01       -0.29      2.12 o 
  -9   2   7       37.31       36.72      3.78 o 
  -8   2   7        0.01        1.27      2.16 o 
  -7   2   7        0.00        0.35      1.85 o 
  -6   2   7      198.31      210.60      4.81 o 
  -5   2   7      122.89      116.51      4.15 o 
  -4   2   7      310.88      307.56      6.85 o 
  -3   2   7      202.04      212.36      4.72 o 
  -2   2   7      209.56      216.50      4.72 o 
  -1   2   7       17.93       20.56      2.02 o 
   0   2   7      435.42      462.04      6.63 o 
   1   2   7      219.56      236.63      4.88 o 
   2   2   7      148.00      143.23      4.70 o 
   3   2   7      334.72      336.20      7.21 o 
   4   2   7      408.64      414.54      8.29 o 
   5   2   7       51.45       51.45      3.57 o 
   6   2   7       76.10       72.25      4.17 o 
   7   2   7       10.68       13.63      3.12 o 
   8   2   7        6.33        6.08      2.82 o 
   9   2   7        0.00        0.34      2.44 o 
 -13   3   7        0.00       -0.68      2.47 o 
 -12   3   7        0.52        3.18      2.33 o 
 -11   3   7       22.30       22.29      3.73 o 
 -10   3   7        5.96        3.33      2.53 o 
  -9   3   7      198.67      179.05      7.03 o 
  -8   3   7      204.96      200.01      7.15 o 
  -7   3   7        0.56       -1.05      1.64 o 
  -6   3   7        8.01        5.25      1.59 o 
  -5   3   7        0.31        1.21      1.36 o 
  -4   3   7        0.40        1.30      1.27 o 
  -3   3   7        8.55        7.92      1.61 o 
  -2   3   7       87.12       94.65      3.30 o 
  -1   3   7      384.34      397.48      6.43 o 
   0   3   7        0.79        0.29      1.20 o 
   1   3   7        5.25        6.62      1.84 o 
   2   3   7        0.13       -0.11      1.45 o 
   3   3   7       34.53       37.32      3.00 o 
   4   3   7     1338.30     1357.23     14.78 o 
   5   3   7        0.00        0.66      1.71 o 
   6   3   7       65.32       50.95      3.70 o 
   7   3   7       81.60      101.49      4.97 o 
   8   3   7        2.71        4.78      3.39 o 
   9   3   7        1.31        7.10      3.51 o 
 -13   4   7        1.22       -0.11      2.55 o 
 -12   4   7        2.05        1.89      2.64 o 
 -11   4   7        0.00       -0.66      2.10 o 
 -10   4   7        7.52       10.27      2.93 o 
  -9   4   7       93.67       85.89      5.28 o 
  -8   4   7      868.13      820.43     13.76 o 
  -7   4   7       57.12       56.04      3.43 o 
  -6   4   7        0.07       -1.01      1.33 o 
  -5   4   7       41.09       38.44      2.58 o 
  -4   4   7        9.78        6.86      1.66 o 
  -3   4   7       44.55       47.83      2.62 o 
  -2   4   7        5.11        4.11      1.42 o 
  -1   4   7       21.88       22.77      2.02 o 
   0   4   7       14.86       11.65      2.33 o 
   1   4   7       22.06       22.22      2.60 o 
   2   4   7      122.04      110.26      4.34 o 
   3   4   7      261.13      254.06      6.41 o 
   4   4   7        0.27       -1.12      1.65 o 
   5   4   7       99.40       79.19      4.90 o 
   6   4   7       16.26       14.86      3.14 o 
   7   4   7       53.21       56.23      4.84 o 
   8   4   7        1.90        3.54      2.75 o 
   9   4   7        0.43        1.13      3.09 o 
 -13   5   7        3.65        5.00      2.76 o 
 -12   5   7        3.11        3.90      2.68 o 
 -11   5   7      121.97      121.15      6.62 o 
 -10   5   7       71.99       70.28      5.04 o 
  -9   5   7       40.01       45.38      4.20 o 
  -8   5   7        4.04        4.76      2.35 o 
  -7   5   7        0.12        0.88      1.70 o 
  -6   5   7       16.16       18.55      2.16 o 
  -5   5   7       60.57       68.78      3.19 o 
  -4   5   7       66.81       62.38      2.97 o 
  -3   5   7      102.20       94.42      3.43 o 
  -2   5   7       19.10       19.02      2.33 o 
  -1   5   7        6.52        7.16      1.80 o 
   0   5   7        1.48        0.45      1.54 o 
   1   5   7      136.68      137.47      4.62 o 
   2   5   7       35.54       41.54      3.70 o 
   3   5   7       12.73       13.66      2.90 o 
   4   5   7       16.84       17.29      3.16 o 
   5   5   7        2.52        3.55      2.26 o 
   6   5   7       36.25       42.83      4.34 o 
   7   5   7       35.11       29.50      4.26 o 
   8   5   7        1.84        4.88      2.85 o 
   9   5   7       12.66       16.57      4.33 o 
 -13   6   7        0.02       -0.24      2.55 o 
 -12   6   7        5.53        5.44      2.91 o 
 -11   6   7        4.71        4.35      2.72 o 
 -10   6   7       24.37       23.84      3.91 o 
  -9   6   7       84.50       71.25      4.96 o 
  -8   6   7        0.04        0.55      2.09 o 
  -7   6   7       62.32       60.99      3.71 o 
  -6   6   7        5.84        3.81      1.66 o 
  -5   6   7      194.23      195.16      4.95 o 
  -4   6   7       17.20       18.93      2.14 o 
  -3   6   7      297.50      306.69      5.78 o 
  -2   6   7      168.33      168.71      4.27 o 
  -1   6   7      154.87      152.15      5.86 o 
   0   6   7       48.04       57.33      4.00 o 
   1   6   7       81.08       77.35      4.53 o 
   2   6   7        0.97        1.52      1.99 o 
   3   6   7        6.33        4.68      2.17 o 
   4   6   7      202.40      187.55      8.29 o 
   5   6   7        3.22        1.32      2.66 o 
   6   6   7       88.36       85.79      5.61 o 
   7   6   7        0.89        2.50      2.47 o 
   8   6   7       15.54       19.70      3.90 o 
 -12   7   7        6.95        7.35      3.53 o 
 -11   7   7        1.43       -0.56      2.40 o 
 -10   7   7        0.52        1.06      2.35 o 
  -9   7   7       60.75       49.64      4.49 o 
  -8   7   7       37.15       41.33      4.01 o 
  -7   7   7       31.40       32.43      3.09 o 
  -6   7   7        3.33        3.91      1.72 o 
  -5   7   7       14.24       16.86      2.18 o 
  -4   7   7       57.37       58.80      3.11 o 
  -3   7   7      262.26      270.85      6.42 o 
  -2   7   7      105.22       98.79      5.05 o 
  -1   7   7       32.10       42.76      3.77 o 
   0   7   7       46.13       46.89      3.83 o 
   1   7   7      654.25      638.46     16.46 o 
   2   7   7      159.83      147.20      6.28 o 
   3   7   7       22.63       21.72      3.37 o 
   4   7   7       18.44       16.17      3.15 o 
   5   7   7       64.78       53.93      4.59 o 
   6   7   7        0.00        0.13      2.34 o 
   7   7   7        0.16       -0.23      2.48 o 
   8   7   7        0.77       -0.95      2.48 o 
 -12   8   7        7.99        9.46      3.29 o 
 -11   8   7       24.57       24.84      4.12 o 
 -10   8   7       16.00       17.03      3.60 o 
  -9   8   7        3.10        3.93      2.53 o 
  -8   8   7        2.35        0.92      2.23 o 
  -7   8   7       43.84       49.43      3.59 o 
  -6   8   7        6.03        7.46      1.88 o 
  -5   8   7        0.97        1.87      1.55 o 
  -4   8   7       68.28       78.02      3.97 o 
  -3   8   7       52.06       46.47      3.97 o 
  -2   8   7       72.38       66.70      4.56 o 
  -1   8   7       36.73       36.09      3.73 o 
   0   8   7       43.47       45.09      4.02 o 
   1   8   7        0.45        0.55      2.06 o 
   2   8   7       14.36       15.39      3.10 o 
   3   8   7        0.03       -1.31      1.90 o 
   4   8   7       17.15       20.61      3.54 o 
   5   8   7       45.91       48.38      4.65 o 
   6   8   7        2.10        4.35      2.66 o 
   7   8   7        0.02       -0.82      2.46 o 
   8   8   7        3.38        5.63      3.02 o 
 -11   9   7        3.34        2.89      2.87 o 
 -10   9   7        3.21        1.10      2.54 o 
  -9   9   7       63.26       55.71      4.70 o 
  -8   9   7        0.05       -0.65      2.16 o 
  -7   9   7       32.26       30.99      3.12 o 
  -6   9   7        1.82        1.13      1.73 o 
  -5   9   7       87.61       86.74      4.30 o 
  -4   9   7       50.24       44.49      3.89 o 
  -3   9   7       35.41       27.86      3.56 o 
  -2   9   7        0.05        0.70      2.13 o 
  -1   9   7        4.21        6.87      2.56 o 
   0   9   7      578.83      548.65     13.70 o 
   1   9   7       44.96       45.11      4.24 o 
   2   9   7        0.25       -0.80      2.13 o 
   3   9   7       14.68       14.39      3.19 o 
   4   9   7       10.03       11.70      3.11 o 
   5   9   7       27.68       29.90      4.00 o 
   6   9   7        8.47       10.98      3.19 o 
   7   9   7       12.42       14.73      3.59 o 
 -11  10   7        2.76        1.30      2.81 o 
 -10  10   7        8.34        7.49      3.09 o 
  -9  10   7        8.25        7.91      3.62 o 
  -8  10   7       16.99       19.56      4.32 o 
  -7  10   7        0.84        0.07      2.14 o 
  -6  10   7        1.47        0.93      1.84 o 
  -5  10   7       63.04       65.56      4.02 o 
  -4  10   7      130.36      127.86      6.02 o 
  -3  10   7      116.46      101.13      5.48 o 
  -2  10   7      146.19      138.88      6.43 o 
  -1  10   7      112.33      110.77      5.98 o 
   0  10   7      210.90      208.68      7.75 o 
   1  10   7        5.96        3.31      2.52 o 
   2  10   7        9.69        8.96      2.84 o 
   3  10   7        3.32        4.44      2.65 o 
   4  10   7       33.80       40.95      4.52 o 
   5  10   7       18.22       15.22      3.65 o 
   6  10   7        0.04        0.33      2.58 o 
   7  10   7       81.31       95.59      6.55 o 
 -10  11   7        0.56       -0.03      3.11 o 
  -9  11   7        2.71        1.59      3.19 o 
  -8  11   7        0.87        1.24      2.93 o 
  -7  11   7        0.18        2.17      2.55 o 
  -6  11   7        1.03        0.50      1.97 o 
  -5  11   7       10.47        7.64      2.70 o 
  -4  11   7       48.78       47.93      4.28 o 
  -3  11   7       12.20       12.95      3.08 o 
  -2  11   7       39.36       34.86      3.99 o 
  -1  11   7        8.16        6.04      2.76 o 
   0  11   7      101.85      103.87      6.02 o 
   1  11   7      128.05      120.26      6.49 o 
   2  11   7       63.61       61.83      5.10 o 
   3  11   7        1.25        0.83      2.33 o 
   4  11   7        1.79       -0.62      2.19 o 
   5  11   7        7.36        9.85      3.27 o 
   6  11   7        3.45        2.80      2.84 o 
  -9  12   7       14.77       20.59      4.77 o 
  -8  12   7        1.96        2.27      3.27 o 
  -7  12   7        0.20        0.42      2.58 o 
  -6  12   7       51.93       46.59      4.51 o 
  -5  12   7       14.29       13.38      3.28 o 
  -4  12   7        3.04        4.63      2.70 o 
  -3  12   7       63.70       62.46      4.98 o 
  -2  12   7        0.07        1.45      2.44 o 
  -1  12   7      112.92      105.64      6.18 o 
   0  12   7      207.87      196.35      8.13 o 
   1  12   7      100.59      100.28      6.21 o 
   2  12   7       20.27       24.75      4.09 o 
   3  12   7       17.98       16.44      3.64 o 
   4  12   7        8.58        7.47      3.06 o 
   5  12   7        2.53        5.50      3.08 o 
  -8  13   7        2.09        1.18      3.41 o 
  -7  13   7        3.55        2.89      3.38 o 
  -6  13   7       28.32       30.17      4.21 o 
  -5  13   7        4.24        3.93      2.62 o 
  -4  13   7       21.57       25.23      4.03 o 
  -3  13   7        5.74        6.66      2.94 o 
  -2  13   7       14.36       13.90      3.41 o 
  -1  13   7        5.81        4.27      2.77 o 
   0  13   7        0.54        0.93      2.47 o 
   1  13   7       18.56       21.26      3.99 o 
   2  13   7       47.54       52.73      5.07 o 
   3  13   7        0.39       -0.36      2.51 o 
   4  13   7        7.49       12.05      3.50 o 
  -7  14   7        0.43        0.52      3.04 o 
  -6  14   7       58.17       56.69      5.25 o 
  -5  14   7        1.90        4.59      2.87 o 
  -4  14   7        5.12        2.76      2.78 o 
  -3  14   7       18.11       16.84      3.69 o 
  -2  14   7        1.31        1.42      2.52 o 
  -1  14   7        8.01       10.20      3.26 o 
   0  14   7        0.70        2.73      2.78 o 
   1  14   7        8.40       11.40      3.44 o 
   2  14   7       37.18       44.35      4.87 o 
   3  14   7        4.17        4.59      2.98 o 
  -5  15   7        8.12        5.86      3.26 o 
  -4  15   7        7.95        9.92      3.35 o 
  -3  15   7        0.62       -1.23      2.59 o 
  -2  15   7       11.62       11.93      3.45 o 
  -1  15   7       13.00       13.28      3.58 o 
   0  15   7        0.00       -0.81      2.66 o 
   1  15   7        4.69        3.89      3.05 o 
 -13   0   8        1.03        0.36      3.69 o 
 -12   0   8        0.62        1.10      3.68 o 
 -11   0   8        0.00       -1.53      2.99 o 
 -10   0   8        1.45       -0.07      2.89 o 
  -9   0   8        9.11        8.36      3.84 o 
  -8   0   8       76.93       72.99      6.73 o 
  -7   0   8      462.77      484.56     14.93 o 
  -6   0   8      130.91      132.98      5.99 o 
  -5   0   8       53.01       55.91      4.27 o 
  -4   0   8       55.02       50.99      4.09 o 
  -3   0   8      413.39      442.02     10.10 o 
  -2   0   8        9.61        8.13      2.49 o 
  -1   0   8      333.22      335.49      8.79 o 
   0   0   8       22.78       29.11      3.41 o 
   1   0   8      171.28      186.41      6.79 o 
   2   0   8      113.60      113.52      5.67 o 
   3   0   8      174.08      162.39      8.97 o 
   4   0   8      117.21      108.58     18.87 o 
   5   0   8      207.53      211.37     12.17 o 
   6   0   8        7.53        7.94      4.12 o 
   7   0   8      116.11      131.20      9.53 o 
   8   0   8        0.05       -0.28      3.58 o 
 -13   1   8        6.23        6.96      3.11 o 
 -12   1   8        6.35        7.93      2.97 o 
 -11   1   8        2.09        3.26      2.55 o 
 -10   1   8        0.23        0.79      2.32 o 
  -9   1   8        0.22        0.83      2.26 o 
  -8   1   8       73.27       62.61      4.57 o 
  -7   1   8       68.81       59.32      4.25 o 
  -6   1   8       26.73       26.11      2.44 o 
  -5   1   8        0.01        0.67      1.42 o 
  -4   1   8      129.25      120.33      4.01 o 
  -3   1   8       36.57       32.74      2.49 o 
  -2   1   8      150.26      157.88      4.44 o 
  -1   1   8       57.17       53.63      2.90 o 
   0   1   8       15.87       12.13      1.92 o 
   1   1   8        5.10        6.80      1.71 o 
   2   1   8       52.58       52.42      3.47 o 
   3   1   8       46.58       50.59      3.54 o 
   4   1   8      160.70      158.64      6.56 o 
   5   1   8        0.79       -1.74      2.20 o 
   6   1   8        2.91        3.47      2.57 o 
   7   1   8       48.09       62.20      5.04 o 
   8   1   8        0.18        1.07      2.62 o 
 -13   2   8       32.12       39.75      4.77 o 
 -12   2   8        0.08       -0.68      2.38 o 
 -11   2   8        6.26        5.57      2.87 o 
 -10   2   8      153.08      152.29      6.97 o 
  -9   2   8      143.60      127.99      6.25 o 
  -8   2   8       44.61       43.02      4.04 o 
  -7   2   8       20.03       26.49      3.46 o 
  -6   2   8        0.42        0.70      1.48 o 
  -5   2   8       87.77       84.61      3.56 o 
  -4   2   8        1.34        1.85      1.48 o 
  -3   2   8        0.83        0.62      1.36 o 
  -2   2   8       11.79       13.34      1.97 o 
  -1   2   8       96.34      103.72      3.72 o 
   0   2   8       25.18       20.60      2.24 o 
   1   2   8        5.44        5.41      1.91 o 
   2   2   8       85.96       75.66      3.97 o 
   3   2   8      281.14      283.43      8.82 o 
   4   2   8      133.67      136.88      5.34 o 
   5   2   8       10.95       10.97      2.88 o 
   6   2   8        5.75        2.63      2.54 o 
   7   2   8        1.35        0.38      3.06 o 
   8   2   8       17.45       20.74      4.63 o 
 -13   3   8        1.46        0.25      2.46 o 
 -12   3   8        1.67        4.05      2.84 o 
 -11   3   8        0.03        0.64      2.46 o 
 -10   3   8      184.77      160.51      7.20 o 
  -9   3   8        4.84        4.68      2.56 o 
  -8   3   8       11.65        7.64      2.73 o 
  -7   3   8       15.79       18.89      3.20 o 
  -6   3   8       36.69       34.67      2.67 o 
  -5   3   8      501.70      550.79      8.16 o 
  -4   3   8      163.48      152.03      4.49 o 
  -3   3   8       16.94       15.82      2.09 o 
  -2   3   8       70.89       73.32      3.24 o 
  -1   3   8        2.63        1.71      1.43 o 
   0   3   8       12.52        8.79      2.10 o 
   1   3   8        7.91        6.37      2.05 o 
   2   3   8       22.40       18.33      2.65 o 
   3   3   8      657.50      686.09     13.22 o 
   4   3   8        2.56        2.65      1.94 o 
   5   3   8        7.31        9.84      2.93 o 
   6   3   8        3.95        4.65      3.07 o 
   7   3   8        2.30        0.35      2.85 o 
   8   3   8        1.65        2.76      3.20 o 
 -13   4   8        4.07       -0.03      4.77 o 
 -12   4   8       19.98       17.20      3.80 o 
 -11   4   8        0.00        1.08      2.42 o 
 -10   4   8       82.05       78.12      5.45 o 
  -9   4   8       19.40       16.63      3.33 o 
  -8   4   8       11.23       11.48      2.93 o 
  -7   4   8        0.10        0.89      2.13 o 
  -6   4   8      280.99      309.19      8.08 o 
  -5   4   8       57.43       57.15      3.20 o 
  -4   4   8      211.71      204.87      5.19 o 
  -3   4   8       82.92       79.20      3.40 o 
  -2   4   8       10.68        9.49      1.82 o 
  -1   4   8        0.90        2.63      1.77 o 
   0   4   8        0.10        0.04      1.54 o 
   1   4   8      373.92      397.83     14.27 o 
   2   4   8      123.87      129.83      5.02 o 
   3   4   8       64.11       73.04      4.82 o 
   4   4   8       66.41       67.08      4.82 o 
   5   4   8        0.19        0.09      2.29 o 
   6   4   8       35.20       33.82      4.37 o 
   7   4   8       27.31       32.01      5.19 o 
   8   4   8       17.55       19.69      4.77 o 
 -12   5   8        0.90        0.35      2.49 o 
 -11   5   8      106.30       91.28      6.07 o 
 -10   5   8       21.95       20.20      3.64 o 
  -9   5   8        2.37        1.34      2.36 o 
  -8   5   8      100.17      105.15      5.63 o 
  -7   5   8      115.50      118.19      5.68 o 
  -6   5   8        3.02        2.81      1.68 o 
  -5   5   8      229.32      229.23      5.58 o 
  -4   5   8       32.60       38.22      3.11 o 
  -3   5   8        0.15       -0.59      1.45 o 
  -2   5   8        2.81        0.45      1.63 o 
  -1   5   8       90.80       85.67      4.45 o 
   0   5   8       67.67       60.71      4.33 o 
   1   5   8      442.19      468.39     10.56 o 
   2   5   8      470.27      456.68     10.69 o 
   3   5   8      484.40      457.70     10.91 o 
   4   5   8        0.99        0.54      2.32 o 
   5   5   8        0.19       -0.18      2.30 o 
   6   5   8       24.20       34.68      4.24 o 
   7   5   8        6.09        7.19      3.11 o 
 -12   6   8        7.03        4.92      2.96 o 
 -11   6   8        0.02        2.17      3.08 o 
 -10   6   8        3.27        1.82      2.52 o 
  -9   6   8        7.25        3.43      2.53 o 
  -8   6   8        2.96        3.12      2.34 o 
  -7   6   8       22.10       21.67      2.95 o 
  -6   6   8        4.33        4.59      1.76 o 
  -5   6   8       13.19       14.97      2.25 o 
  -4   6   8       42.85       48.43      3.07 o 
  -3   6   8      137.29      142.77      5.92 o 
  -2   6   8      103.11       97.62      5.12 o 
  -1   6   8        9.35       13.63      2.86 o 
   0   6   8      110.59      121.43      5.76 o 
   1   6   8      181.07      184.71      7.03 o 
   2   6   8      143.30      131.54      6.20 o 
   3   6   8       58.38       53.80      5.19 o 
   4   6   8      213.50      213.94      9.25 o 
   5   6   8       25.66       19.18      4.36 o 
   6   6   8       14.10       16.44      4.14 o 
   7   6   8        0.03        0.96      2.79 o 
 -12   7   8        2.89        1.94      2.64 o 
 -11   7   8       46.11       49.90      4.91 o 
 -10   7   8       24.67       25.75      4.12 o 
  -9   7   8        2.08        2.44      2.55 o 
  -8   7   8        2.88        4.64      2.54 o 
  -7   7   8        5.97        4.52      2.10 o 
  -6   7   8       20.82       19.33      2.45 o 
  -5   7   8        8.12       10.10      2.10 o 
  -4   7   8       12.24       16.36      3.09 o 
  -3   7   8      414.81      432.61     10.17 o 
  -2   7   8       76.42       70.52      4.69 o 
  -1   7   8      233.33      219.65      7.55 o 
   0   7   8        0.17        1.97      2.12 o 
   1   7   8       53.32       52.49      4.42 o 
   2   7   8      132.00      118.39      6.06 o 
   3   7   8       41.98       31.26      3.85 o 
   4   7   8        9.22        9.94      2.99 o 
   5   7   8        0.92        0.73      2.37 o 
   6   7   8       12.43       15.73      3.59 o 
   7   7   8        4.78       12.89      3.69 o 
 -11   8   8       25.14       23.84      4.17 o 
 -10   8   8        0.05        1.49      2.52 o 
  -9   8   8       10.88        9.40      3.06 o 
  -8   8   8        0.98        0.94      2.35 o 
  -7   8   8       38.99       42.25      4.13 o 
  -6   8   8        0.23        0.33      1.80 o 
  -5   8   8       70.66       74.05      4.83 o 
  -4   8   8       49.14       46.32      4.12 o 
  -3   8   8      665.14      630.33     17.34 o 
  -2   8   8      102.37      105.38      5.66 o 
  -1   8   8        5.16        2.79      2.25 o 
   0   8   8        2.53        2.07      2.17 o 
   1   8   8       14.23       16.07      3.28 o 
   2   8   8       37.34       34.32      4.03 o 
   3   8   8        0.60       -0.59      2.16 o 
   4   8   8        2.71        2.38      2.47 o 
   5   8   8        4.90        5.10      2.74 o 
   6   8   8        8.64       11.41      4.01 o 
 -11   9   8       13.82       13.08      3.64 o 
 -10   9   8        0.72       -1.22      2.50 o 
  -9   9   8       39.18       44.70      5.57 o 
  -8   9   8        4.28        5.14      3.27 o 
  -7   9   8       17.95       21.34      3.59 o 
  -6   9   8        3.93        2.82      2.17 o 
  -5   9   8       11.77        8.17      3.32 o 
  -4   9   8       75.06       63.90      4.76 o 
  -3   9   8      458.16      456.29     11.05 o 
  -2   9   8       10.76       13.48      3.16 o 
  -1   9   8      284.13      272.57      8.88 o 
   0   9   8        1.40        3.22      2.49 o 
   1   9   8        0.01        0.12      2.18 o 
   2   9   8        8.23       10.79      2.96 o 
   3   9   8        9.14        7.37      2.91 o 
   4   9   8        1.97        2.22      2.44 o 
   5   9   8       19.77       20.09      3.97 o 
   6   9   8        2.09        1.29      2.74 o 
 -10  10   8       15.42       15.01      4.47 o 
  -9  10   8        0.29        2.26      3.32 o 
  -8  10   8       16.24       17.64      4.39 o 
  -7  10   8        5.28        6.19      2.88 o 
  -6  10   8       24.35       26.43      3.86 o 
  -5  10   8       40.83       46.99      4.37 o 
  -4  10   8        4.17        6.04      2.65 o 
  -3  10   8       20.64       19.10      3.53 o 
  -2  10   8       15.52       12.16      3.29 o 
  -1  10   8        9.53        9.15      3.01 o 
   0  10   8      132.53      132.92      6.75 o 
   1  10   8       36.46       33.38      4.33 o 
   2  10   8       16.24       14.86      3.45 o 
   3  10   8        8.50        7.40      2.92 o 
   4  10   8        0.31        1.22      2.53 o 
   5  10   8        8.67        6.80      3.07 o 
  -9  11   8       60.08       56.94      6.29 o 
  -8  11   8        8.51        7.56      3.76 o 
  -7  11   8        1.15        2.67      3.05 o 
  -6  11   8        5.25        3.36      2.63 o 
  -5  11   8        1.57        3.34      2.68 o 
  -4  11   8       23.49       23.46      3.91 o 
  -3  11   8       26.74       28.37      4.17 o 
  -2  11   8       75.00       76.09      5.51 o 
  -1  11   8        0.78       -0.96      2.43 o 
   0  11   8       29.58       29.37      4.20 o 
   1  11   8        8.07       12.36      3.41 o 
   2  11   8        5.35        4.97      2.80 o 
   3  11   8       14.56       14.81      3.67 o 
   4  11   8        0.93        0.83      2.62 o 
  -8  12   8        3.36        7.08      4.70 o 
  -7  12   8        0.42       -0.36      2.92 o 
  -6  12   8        1.94        0.48      2.68 o 
  -5  12   8       18.89       23.43      3.92 o 
  -4  12   8        3.86        3.32      2.74 o 
  -3  12   8       63.39       75.08      5.52 o 
  -2  12   8       11.32       11.82      3.40 o 
  -1  12   8       26.27       28.24      4.35 o 
   0  12   8        2.84        2.39      2.63 o 
   1  12   8        9.81       12.23      3.46 o 
   2  12   8        0.00       -0.06      2.53 o 
   3  12   8       23.14       22.44      4.20 o 
  -7  13   8        9.33        7.59      3.96 o 
  -6  13   8        0.73       -0.20      3.11 o 
  -5  13   8        0.72       -0.59      2.55 o 
  -4  13   8        0.21        1.93      2.80 o 
  -3  13   8       26.15       31.68      4.46 o 
  -2  13   8       11.74       13.70      3.61 o 
  -1  13   8        2.92        4.26      2.92 o 
   0  13   8        1.15       -1.06      2.38 o 
   1  13   8       12.48       14.53      3.65 o 
   2  13   8        2.84        3.73      3.07 o 
  -5  14   8        2.54        0.73      2.63 o 
  -4  14   8        6.16        5.81      3.15 o 
  -3  14   8       36.36       39.35      4.87 o 
  -2  14   8        0.21        0.90      2.79 o 
  -1  14   8        6.22        5.72      3.10 o 
   0  14   8        0.03       -2.37      2.37 o 
 -12   1   9        0.47       -2.41      2.55 o 
 -11   1   9       19.54       20.68      3.95 o 
 -10   1   9        0.22        1.27      2.54 o 
  -9   1   9        2.92        4.61      2.51 o 
  -8   1   9      107.72      112.13      5.93 o 
  -7   1   9      235.18      245.62      8.03 o 
  -6   1   9       65.49       67.55      4.52 o 
  -5   1   9      279.00      287.12      6.34 o 
  -4   1   9       13.78       13.01      2.10 o 
  -3   1   9       22.63       20.84      2.35 o 
  -2   1   9       67.70       68.45      3.39 o 
  -1   1   9        5.15        6.92      1.87 o 
   0   1   9       79.98       86.33      4.26 o 
   1   1   9      258.04      273.93      7.09 o 
   2   1   9       59.61       57.27      4.44 o 
   3   1   9        2.41        2.33      2.72 o 
   4   1   9       33.20       31.50      3.86 o 
   5   1   9        3.89        4.69      2.78 o 
   6   1   9       44.68       69.77      5.45 o 
   7   1   9        1.33        1.00      3.13 o 
 -12   2   9        0.02        1.20      2.60 o 
 -11   2   9        9.10       11.76      3.35 o 
 -10   2   9       10.60       13.21      3.41 o 
  -9   2   9        0.01        0.02      2.37 o 
  -8   2   9       57.02       58.19      4.71 o 
  -7   2   9       62.49       55.86      4.37 o 
  -6   2   9       23.95       23.61      2.62 o 
  -5   2   9        1.18        1.29      1.60 o 
  -4   2   9       64.68       57.00      3.22 o 
  -3   2   9        0.00        0.57      1.44 o 
  -2   2   9        0.12       -0.42      1.42 o 
  -1   2   9       42.18       44.23      3.33 o 
   0   2   9        2.43        3.64      1.86 o 
   1   2   9      135.89      131.05      5.19 o 
   2   2   9       21.50       22.16      3.01 o 
   3   2   9        2.67        3.12      2.34 o 
   4   2   9       19.69       21.38      3.66 o 
   5   2   9       56.51       55.59      5.75 o 
   6   2   9        3.62        3.40      3.31 o 
   7   2   9        3.48        5.95      3.66 o 
 -12   3   9        5.26        4.53      2.84 o 
 -11   3   9       13.24       13.68      3.45 o 
 -10   3   9       61.54       62.98      5.22 o 
  -9   3   9        2.28        1.49      2.42 o 
  -8   3   9        2.95        4.05      2.57 o 
  -7   3   9       18.37       20.39      3.41 o 
  -6   3   9        0.02        3.54      1.79 o 
  -5   3   9        0.45        0.32      1.63 o 
  -4   3   9        7.76        6.85      1.91 o 
  -3   3   9       13.34       12.44      2.07 o 
  -2   3   9       27.77       25.92      2.81 o 
  -1   3   9       88.45       81.33      4.14 o 
   0   3   9       46.68       47.11      3.41 o 
   1   3   9      159.28      153.25      5.57 o 
   2   3   9      496.80      501.42      9.75 o 
   3   3   9        2.01        3.60      2.45 o 
   4   3   9       33.15       39.76      5.03 o 
   5   3   9       11.35       11.55      3.93 o 
   6   3   9       47.17       49.66      5.79 o 
   7   3   9       16.50       19.70      5.90 o 
 -12   4   9        0.97       -1.27      2.51 o 
 -11   4   9       39.08       39.02      4.64 o 
 -10   4   9      165.24      156.67      7.51 o 
  -9   4   9       26.64       26.62      4.09 o 
  -8   4   9        0.20        0.22      2.28 o 
  -7   4   9        1.01        0.86      2.25 o 
  -6   4   9        2.93        2.29      1.77 o 
  -5   4   9      273.26      297.47      7.17 o 
  -4   4   9       10.31        9.09      2.06 o 
  -3   4   9       79.16       83.03      5.32 o 
  -2   4   9        2.44        3.36      1.88 o 
  -1   4   9        0.24        0.26      1.62 o 
   0   4   9       13.33       13.10      2.92 o 
   1   4   9        0.13        0.02      2.09 o 
   2   4   9       16.25       15.08      3.14 o 
   3   4   9       21.68       19.29      3.45 o 
   4   4   9       18.49       16.91      3.55 o 
   5   4   9        9.84        7.89      3.59 o 
   6   4   9        1.72        0.40      2.95 o 
 -11   5   9       19.21       14.72      3.62 o 
 -10   5   9        2.10        1.84      2.61 o 
  -9   5   9        4.28        4.79      2.72 o 
  -8   5   9        9.87       12.08      3.14 o 
  -7   5   9        0.16        0.87      2.16 o 
  -6   5   9       10.36        8.04      2.38 o 
  -5   5   9      279.16      293.06      6.59 o 
  -4   5   9       26.19       31.58      3.09 o 
  -3   5   9        3.89        2.46      1.92 o 
  -2   5   9       14.97       13.11      2.88 o 
  -1   5   9        0.06        0.68      2.36 o 
   0   5   9        4.44        3.75      2.42 o 
   1   5   9        0.08       -0.16      2.09 o 
   2   5   9       33.71       40.56      4.17 o 
   3   5   9       14.02       13.02      3.74 o 
   4   5   9        6.88        5.56      2.75 o 
   5   5   9       16.98       15.12      3.59 o 
   6   5   9        7.16       11.56      4.11 o 
 -11   6   9       32.47       30.09      4.71 o 
 -10   6   9        9.09        9.30      3.28 o 
  -9   6   9        3.82        4.63      2.74 o 
  -8   6   9        4.99        5.85      2.74 o 
  -7   6   9       61.24       59.10      4.59 o 
  -6   6   9        7.53       12.81      2.62 o 
  -5   6   9      164.81      158.02      6.53 o 
  -4   6   9      119.90      109.80      6.73 o 
  -3   6   9        7.31        5.51      2.54 o 
  -2   6   9       97.12       97.76      5.50 o 
  -1   6   9       26.45       27.85      3.73 o 
   0   6   9       11.15       10.51      2.92 o 
   1   6   9       94.87       93.67      5.58 o 
   2   6   9       59.22       57.79      4.83 o 
   3   6   9        6.42        5.50      3.21 o 
   4   6   9       11.07        7.87      3.43 o 
   5   6   9        0.23        1.33      3.08 o 
   6   6   9        1.65        1.14      2.71 o 
 -11   7   9       36.62       31.49      4.81 o 
 -10   7   9        3.49       -0.36      2.73 o 
  -9   7   9        1.68        1.75      2.63 o 
  -8   7   9        0.05        0.29      2.56 o 
  -7   7   9        0.05        1.12      3.43 o 
  -6   7   9        7.96        8.17      2.85 o 
  -5   7   9       14.69       12.02      2.92 o 
  -4   7   9       36.03       28.47      3.76 o 
  -3   7   9       14.10       16.50      3.35 o 
  -2   7   9       18.84       15.34      3.22 o 
  -1   7   9      175.71      176.46      7.28 o 
   0   7   9       14.67       13.02      3.08 o 
   1   7   9       75.60       81.25      5.52 o 
   2   7   9        2.56        0.45      2.29 o 
   3   7   9       24.65       16.35      3.51 o 
   4   7   9        2.62        1.99      2.53 o 
   5   7   9        2.49        1.00      2.60 o 
 -10   8   9        0.16       -1.00      3.11 o 
  -9   8   9       24.32       27.24      5.10 o 
  -8   8   9        0.81       -0.15      3.33 o 
  -7   8   9        0.27       -0.27      3.18 o 
  -6   8   9        9.67        8.15      4.59 o 
  -5   8   9       22.01       18.71      3.50 o 
  -4   8   9        4.84        2.36      2.48 o 
  -3   8   9       20.72       23.98      3.75 o 
  -2   8   9        0.00       -2.08      2.23 o 
  -1   8   9       48.14       49.45      4.55 o 
   0   8   9        2.20       -0.35      2.29 o 
   1   8   9       61.75       66.98      5.21 o 
   2   8   9        2.27        4.19      2.66 o 
   3   8   9        3.11        2.23      2.54 o 
   4   8   9       29.03       33.00      5.32 o 
   5   8   9        0.12       -1.06      2.49 o 
 -10   9   9        0.00       -1.68      3.71 o 
  -9   9   9       10.72        9.98      4.27 o 
  -8   9   9        0.22       -1.44      3.23 o 
  -7   9   9        6.09        6.17      4.44 o 
  -6   9   9        8.18        4.84      3.34 o 
  -5   9   9        0.01       -1.01      2.84 o 
  -4   9   9        0.48       -1.14      2.38 o 
  -3   9   9       34.71       45.35      4.56 o 
  -2   9   9      189.60      186.64      7.79 o 
  -1   9   9        1.98        1.27      2.54 o 
   0   9   9       56.86       58.83      5.12 o 
   1   9   9       37.69       41.78      4.67 o 
   2   9   9        4.73        5.97      2.89 o 
   3   9   9        0.82        1.75      2.53 o 
   4   9   9        8.13       10.70      3.37 o 
  -9  10   9        0.95        3.95      7.07 o 
  -8  10   9        3.07       -1.71      4.27 o 
  -7  10   9        7.96        6.49      4.57 o 
  -6  10   9       10.54        7.99      3.75 o 
  -5  10   9      115.76      120.07      6.54 o 
  -4  10   9        0.09        0.53      2.47 o 
  -3  10   9       97.02       90.12      5.97 o 
  -2  10   9       31.96       30.81      4.29 o 
  -1  10   9       13.51       13.30      3.49 o 
   0  10   9        0.57        1.64      2.58 o 
   1  10   9        1.07        2.95      2.56 o 
   2  10   9       13.60       17.62      3.95 o 
   3  10   9        1.44        1.13      2.55 o 
  -8  11   9       18.06       15.53      5.76 o 
  -7  11   9        0.00        0.22      4.04 o 
  -6  11   9       14.51       15.12      4.36 o 
  -5  11   9        2.13        4.09      2.79 o 
  -4  11   9       11.63       12.26      3.40 o 
  -3  11   9       21.98       25.58      4.30 o 
  -2  11   9       58.32       57.09      5.24 o 
  -1  11   9       72.55       94.43      6.22 o 
   0  11   9        0.47        1.13      2.54 o 
   1  11   9        8.52        9.42      3.39 o 
   2  11   9        6.67        9.29      3.40 o 
  -6  12   9        0.46       -1.67      3.26 o 
  -5  12   9       29.40       33.72      4.70 o 
  -4  12   9        0.00        0.28      2.62 o 
  -3  12   9        0.00        0.55      2.73 o 
  -2  12   9        2.59        1.48      2.71 o 
  -1  12   9       30.40       31.83      4.82 o 
   0  12   9        4.02        1.56      2.70 o 
   1  12   9       19.38       24.94      4.42 o 
  -4  13   9        7.44        7.74      3.38 o 
  -3  13   9       23.47       27.18      4.61 o 
  -2  13   9       19.29       22.89      4.30 o 
  -1  13   9       40.67       41.57     10.11 o 
 -11   0  10        1.80        4.21      4.15 o 
 -10   0  10       39.13       37.20      6.18 o 
  -9   0  10       58.58       58.69      7.26 o 
  -8   0  10       17.12       12.05      4.66 o 
  -7   0  10       20.75       29.93      5.59 o 
  -6   0  10       17.08       16.22      4.72 o 
  -5   0  10       34.40       31.90      4.06 o 
  -4   0  10       29.08       24.60      3.71 o 
  -3   0  10       16.11       19.74      3.55 o 
  -2   0  10       90.28       80.82      5.47 o 
  -1   0  10      129.17      123.65      8.32 o 
   0   0  10        8.07        9.51      3.93 o 
   1   0  10       49.34       50.59      6.09 o 
   2   0  10      111.03      132.88      9.27 o 
   3   0  10       20.00       18.44      4.97 o 
   4   0  10       13.64       13.85      4.87 o 
   5   0  10       46.63       56.31      7.31 o 
 -11   1  10       24.87       28.05      4.44 o 
 -10   1  10       17.22       19.53      3.92 o 
  -9   1  10        0.03        2.51      2.62 o 
  -8   1  10        1.75        2.66      2.59 o 
  -7   1  10        6.13        4.93      2.70 o 
  -6   1  10       49.41       54.71      4.54 o 
  -5   1  10       38.41       39.49      3.12 o 
  -4   1  10        9.81        9.07      1.99 o 
  -3   1  10        1.16        0.34      1.53 o 
  -2   1  10        0.44        0.94      1.75 o 
  -1   1  10       18.09       21.91      2.96 o 
   0   1  10       16.56       16.41      3.16 o 
   1   1  10        8.40       10.13      2.83 o 
   2   1  10       23.04       22.98      3.71 o 
   3   1  10        6.89       10.54      3.09 o 
   4   1  10        5.71        7.04      3.03 o 
   5   1  10        9.92       14.60      4.30 o 
 -11   2  10       42.93       38.04      4.64 o 
 -10   2  10        8.34        6.77      3.09 o 
  -9   2  10       99.44      102.53      6.22 o 
  -8   2  10        0.44        1.11      2.46 o 
  -7   2  10      130.68      124.26      6.37 o 
  -6   2  10        0.04       -0.54      1.92 o 
  -5   2  10        0.59        1.77      1.70 o 
  -4   2  10        2.55        2.89      1.65 o 
  -3   2  10        0.01       -0.45      1.62 o 
  -2   2  10        0.85        1.89      1.92 o 
  -1   2  10       24.04       27.56      3.13 o 
   0   2  10        7.29        6.78      2.31 o 
   1   2  10        2.03        1.40      2.35 o 
   2   2  10       64.93       71.51      5.98 o 
   3   2  10        1.49       -0.58      2.72 o 
   4   2  10        7.16        8.74      3.59 o 
   5   2  10       15.68       15.71      4.44 o 
 -11   3  10        1.16        1.31      2.72 o 
 -10   3  10        1.06        1.67      2.56 o 
  -9   3  10        1.34        1.61      2.52 o 
  -8   3  10        6.20        6.01      2.90 o 
  -7   3  10       45.10       39.64      4.33 o 
  -6   3  10       53.82       51.99      3.88 o 
  -5   3  10        2.86        2.95      1.99 o 
  -4   3  10       45.30       46.55      3.61 o 
  -3   3  10        1.87        2.14      1.89 o 
  -2   3  10       40.61       37.86      3.39 o 
  -1   3  10        0.03       -0.54      1.80 o 
   0   3  10       42.10       47.45      4.37 o 
   1   3  10      208.21      213.03      7.88 o 
   2   3  10        1.32        2.15      2.72 o 
   3   3  10        0.43        0.76      2.67 o 
   4   3  10        5.20        5.72      3.31 o 
   5   3  10        5.72        5.22      3.41 o 
 -11   4  10       16.42       19.35      4.02 o 
 -10   4  10        0.00       -1.29      2.47 o 
  -9   4  10       23.95       27.27      4.18 o 
  -8   4  10       10.55       10.39      3.20 o 
  -7   4  10       14.81       11.20      3.14 o 
  -6   4  10       49.07       53.52      3.97 o 
  -5   4  10        2.36        1.57      2.01 o 
  -4   4  10       21.70       18.86      2.94 o 
  -3   4  10        0.68        0.96      2.10 o 
  -2   4  10        2.41        2.03      2.35 o 
  -1   4  10       42.62       43.61      4.23 o 
   0   4  10       16.98       17.83      3.47 o 
   1   4  10        2.28        4.26      2.57 o 
   2   4  10        3.26        1.88      2.32 o 
   3   4  10        0.01       -0.26      2.61 o 
   4   4  10       11.13       11.87      3.79 o 
   5   4  10        0.96        2.75      3.28 o 
 -10   5  10        0.51       -0.41      2.46 o 
  -9   5  10        3.01        3.69      2.84 o 
  -8   5  10        1.66        1.54      2.53 o 
  -7   5  10        0.16       -1.51      2.33 o 
  -6   5  10       17.48       20.65      3.58 o 
  -5   5  10        0.90        3.13      2.52 o 
  -4   5  10        9.17        6.70      2.65 o 
  -3   5  10       37.40       40.93      4.14 o 
  -2   5  10       56.00       59.83      4.78 o 
  -1   5  10       17.04       18.60      4.00 o 
   0   5  10       98.37       92.06      5.71 o 
   1   5  10      302.13      296.23      9.64 o 
   2   5  10        5.01        5.06      2.74 o 
   3   5  10        1.06        6.58      3.09 o 
   4   5  10        7.09        6.67      3.49 o 
 -10   6  10        1.86        3.41      3.01 o 
  -9   6  10        6.81        7.59      3.08 o 
  -8   6  10        2.33        1.61      2.61 o 
  -7   6  10        6.57        5.76      3.92 o 
  -6   6  10       84.23       84.85      6.52 o 
  -5   6  10       46.40       45.39      4.44 o 
  -4   6  10       42.81       39.32      4.24 o 
  -3   6  10        9.69        8.05      2.87 o 
  -2   6  10       20.10       23.81      3.95 o 
  -1   6  10       22.82       27.22      4.04 o 
   0   6  10       48.17       44.65      4.64 o 
   1   6  10        0.38       -1.05      2.34 o 
   2   6  10        0.40        1.56      2.51 o 
   3   6  10       17.89       16.90      3.65 o 
   4   6  10        0.05        1.06      2.63 o 
  -9   7  10        0.34        1.32      3.46 o 
  -8   7  10        0.22        2.08      4.12 o 
  -7   7  10        1.21       -0.27      3.55 o 
  -6   7  10        8.75       15.83      4.12 o 
  -5   7  10       78.93       78.14      5.42 o 
  -4   7  10       24.94       27.83      4.08 o 
  -3   7  10       42.42       38.85      4.30 o 
  -2   7  10        9.22        6.47      2.91 o 
  -1   7  10       13.65       12.77      3.33 o 
   0   7  10      117.10      121.09      6.63 o 
   1   7  10        3.70        2.32      2.59 o 
   2   7  10        0.30        0.41      2.36 o 
   3   7  10        5.15        6.05      3.04 o 
  -9   8  10        0.37        3.00      4.35 o 
  -8   8  10        2.96       -0.41      4.19 o 
  -7   8  10       51.68       53.57      7.42 o 
  -6   8  10        7.37        4.27      3.48 o 
  -5   8  10       65.12       62.10      5.10 o 
  -4   8  10       57.20       52.49      4.88 o 
  -3   8  10        0.68       -0.23      2.54 o 
  -2   8  10        8.02        8.93      3.16 o 
  -1   8  10        0.10        1.77      2.61 o 
   0   8  10        2.95        3.19      2.69 o 
   1   8  10       29.62       36.71      5.30 o 
   2   8  10        1.08        3.85      2.74 o 
   3   8  10        0.22        0.46      2.55 o 
  -8   9  10        0.25       -2.64      4.28 o 
  -7   9  10        3.98        6.99      4.76 o 
  -6   9  10       37.33       38.88      5.56 o 
  -5   9  10       13.21       12.05      3.45 o 
  -4   9  10        0.01        1.71      2.63 o 
  -3   9  10       66.14       70.28      5.54 o 
  -2   9  10       53.94       61.93      5.31 o 
  -1   9  10       79.73       91.60      6.11 o 
   0   9  10        2.05        1.79      2.67 o 
   1   9  10        2.70        2.82      2.82 o 
   2   9  10        0.27       -0.06      2.47 o 
  -7  10  10       34.83       40.49      7.33 o 
  -6  10  10        0.17        1.80      3.41 o 
  -5  10  10        2.79        5.01      2.95 o 
  -4  10  10        9.71        7.57      3.14 o 
  -3  10  10        3.40        1.92      2.92 o 
  -2  10  10       34.80       37.98      4.85 o 
  -1  10  10       10.13       11.04      3.65 o 
   0  10  10        4.51        4.64      2.89 o 
   1  10  10        1.99       -2.40      2.40 o 
  -5  11  10        4.39        4.12      2.98 o 
  -4  11  10       32.32       37.03      4.88 o 
  -3  11  10        3.73        3.18      2.98 o 
  -2  11  10       13.44       15.28      3.93 o 
  -1  11  10       18.56       19.79      4.16 o 
 -10   1  11       15.94       18.00      3.95 o 
  -9   1  11       57.33       60.16      5.35 o 
  -8   1  11       38.31       42.75      5.44 o 
  -7   1  11       69.93       65.30      5.29 o 
  -6   1  11        1.32        1.51      2.66 o 
  -5   1  11       17.71       18.41      2.79 o 
  -4   1  11        8.09        8.69      2.48 o 
  -3   1  11        1.94        1.60      2.05 o 
  -2   1  11       33.89       36.57      4.00 o 
  -1   1  11      172.12      173.45      7.33 o 
   0   1  11       13.72       14.58      3.27 o 
   1   1  11       18.50       20.06      3.68 o 
   2   1  11        6.94        7.56      6.03 o 
   3   1  11        5.27        5.54      3.67 o 
 -10   2  11        2.36       -1.36      4.24 o 
  -9   2  11       16.06       20.13      3.97 o 
  -8   2  11        3.89        7.05      3.16 o 
  -7   2  11       16.42       19.25      3.89 o 
  -6   2  11        7.74        8.62      3.01 o 
  -5   2  11        0.09       -0.25      2.05 o 
  -4   2  11        4.57        4.96      2.28 o 
  -3   2  11        6.49        7.78      2.46 o 
  -2   2  11       20.17       21.60      3.24 o 
  -1   2  11       14.62       11.27      3.10 o 
   0   2  11        1.59        1.32      2.67 o 
   1   2  11        2.40        3.58      3.08 o 
   2   2  11        5.18        7.48      4.24 o 
   3   2  11       16.34       21.63      4.74 o 
  -9   3  11       38.43       51.29      5.13 o 
  -8   3  11       18.28       18.09      3.86 o 
  -7   3  11       17.13       24.08      4.00 o 
  -6   3  11        9.54        6.93      3.36 o 
  -5   3  11        2.21        3.96      2.47 o 
  -4   3  11        2.94        3.58      2.32 o 
  -3   3  11       21.24       17.60      3.15 o 
  -2   3  11        0.03       -1.10      2.21 o 
  -1   3  11      165.41      163.55      7.37 o 
   0   3  11        3.23        3.26      2.93 o 
   1   3  11        2.08        2.98      3.02 o 
   2   3  11        0.71        0.52      2.75 o 
   3   3  11        0.00       -2.84      2.84 o 
  -9   4  11        0.53        0.95      2.83 o 
  -8   4  11        0.15       -0.84      2.74 o 
  -7   4  11       48.09       48.36      5.52 o 
  -6   4  11        0.03        0.60      2.96 o 
  -5   4  11       10.11        7.93      3.02 o 
  -4   4  11        0.09       -1.61      2.24 o 
  -3   4  11        7.59       10.39      3.64 o 
  -2   4  11        1.36        3.29      2.72 o 
  -1   4  11       10.63       12.01      3.29 o 
   0   4  11        8.18       17.00      3.70 o 
   1   4  11        5.17        6.72      3.42 o 
   2   4  11       41.25       54.17      6.06 o 
  -9   5  11        0.76       -0.99      4.22 o 
  -8   5  11        0.01        0.19      3.83 o 
  -7   5  11       10.42        5.64      4.36 o 
  -6   5  11       13.77       17.91      5.37 o 
  -5   5  11        1.76        1.89      2.67 o 
  -4   5  11        0.03        0.10      2.56 o 
  -3   5  11       58.29       78.44      5.55 o 
  -2   5  11        0.04       -0.67      2.49 o 
  -1   5  11       17.64       16.45      3.64 o 
   0   5  11       13.75       11.81      3.96 o 
   1   5  11        0.50        0.06      2.52 o 
   2   5  11        9.45        8.63      3.86 o 
  -8   6  11        3.06        0.72      5.73 o 
  -7   6  11        2.27        0.78      3.77 o 
  -6   6  11        1.13        2.71      5.55 o 
  -5   6  11        0.00        0.89      2.47 o 
  -4   6  11       79.34       88.68      5.82 o 
  -3   6  11       13.17       14.57      3.63 o 
  -2   6  11       52.50       65.52      5.39 o 
  -1   6  11       12.19       14.77      3.62 o 
   0   6  11       13.93       18.60      3.87 o 
   1   6  11        0.07        1.05      2.70 o 
  -7   7  11        0.33       -0.25      3.82 o 
  -6   7  11       48.66       51.43      7.32 o 
  -5   7  11        0.19       -1.47      2.43 o 
  -4   7  11       38.67       43.77      5.72 o 
  -3   7  11       10.34       11.47      3.49 o 
  -2   7  11        0.30       -0.71      2.66 o 
  -1   7  11       42.76       51.46      5.09 o 
   0   7  11        1.53        1.70      2.71 o 
   1   7  11        0.43        1.34      3.58 o 
  -6   8  11        0.30       -0.86      3.78 o 
  -5   8  11       22.50       23.39      4.94 o 
  -4   8  11        0.10        0.91      2.60 o 
  -3   8  11        7.88        6.95      3.17 o 
  -2   8  11        0.15       -0.71      2.64 o 
  -1   8  11       69.16       81.52      6.12 o 
  -4   9  11       11.58       11.87      7.02 o 
  -3   9  11        4.45        1.91      3.60 o 
  -7   0  12       50.87       58.27      7.75 o 
  -6   0  12        0.60        1.26      4.04 o 
  -5   0  12        0.05       -0.86      4.91 o 
  -4   0  12        9.79        8.65      4.24 o 
  -3   0  12       27.61       24.53      5.56 o 
  -2   0  12        0.01       -2.58      3.31 o 
  -1   0  12       11.67       16.95      5.07 o 
   0   0  12        4.96        4.32      4.05 o 
  -7   1  12        0.36        1.76      3.10 o 
  -6   1  12        1.45        2.54      3.47 o 
  -5   1  12        4.38        6.40      3.11 o 
  -4   1  12        1.01       -0.57      2.41 o 
  -3   1  12        3.67        3.44      2.67 o 
  -2   1  12        1.08        0.10      2.49 o 
  -1   1  12        4.94        6.97      3.41 o 
   0   1  12        3.00        4.91      3.56 o 
  -7   2  12        0.42       -0.82      3.29 o 
  -6   2  12       10.90       15.00      4.31 o 
  -5   2  12        4.73        4.91      3.00 o 
  -4   2  12        1.22        1.09      2.33 o 
  -3   2  12       15.58       19.13      4.28 o 
  -2   2  12        0.23       -0.87      2.75 o 
  -1   2  12        5.25       10.12      3.86 o 
   0   2  12       17.84       15.13      4.17 o 
  -7   3  12        2.68       -0.48      5.74 o 
  -6   3  12        0.14        1.75      2.97 o 
  -5   3  12        0.08        1.52      3.32 o 
  -4   3  12       17.03       21.81      4.65 o 
  -3   3  12       23.46       25.77      4.26 o 
  -2   3  12       16.96       17.30      4.29 o 
  -1   3  12       35.01       33.80      5.42 o 
  -6   4  12        9.96        9.23      4.62 o 
  -5   4  12        0.48        0.24      3.29 o 
  -4   4  12        5.54        7.66      3.15 o 
  -3   4  12        1.48        2.21      3.04 o 
  -2   4  12        0.07       -0.40      3.05 o 
  -1   4  12        0.06        3.29      3.88 o 
  -5   5  12       24.82       25.85      6.30 o 
  -4   5  12        1.13        1.52      2.77 o 
  -3   5  12        3.03        4.45      2.98 o 
  -2   5  12       41.10       42.85      9.92 o 
                                                 
